# Supplementary material for: A Stable Hexaazaoctacene Cruciform σ‐Dimer
Source: Adv Sci (Weinh). 2022 Jul 27;9(27):2202710. doi: 10.1002/advs.202202710 (PMC9507379; doi:10.1002/advs.202202710)
Supplement: Supplementary file 2 — Supporting information [file ADVS-9-2202710-s002.cif]

data_GLOBAL

# 1. SUBMISSION DETAILS

_publ_contact_author_name  'Bunz, Uwe H. F.'
_publ_contact_author_address
;
        Organisch-Chemisches Institut
        Ruprecht-Karls-Universit\"at Heidelberg
        Im Neuenheimer Feld 270
        D-69120 Heidelberg
        Germany
;
_publ_contact_author_phone      '049 6221 54- 8401'
_publ_contact_author_fax        '049 6221 54- 8404'
_publ_contact_author_email      'uwe.bunz@oci.uni-heidelberg.de'
_publ_requested_journal         'Advanced Science'
_publ_requested_coeditor_name     ?

_publ_contact_letter
;
  paper to be submitted for publication in Advanced Science
;

#====================================================================

# 3. TITLE AND AUTHOR LIST

_publ_section_title
;
 A Stable Hexaazaoctacene \s-Dimer
;

loop_
 _publ_author_name
 _publ_author_address
       'Steffen Maier'
;       Organisch-Chemisches Institut
        Ruprecht-Karls-Universit\"at Heidelberg
        Im Neuenheimer Feld 270
        69120 Heidelberg
        Germany
;
       'Fabian Jester'
;       Organisch-Chemisches Institut
        Ruprecht-Karls-Universit\"at Heidelberg
        Im Neuenheimer Feld 270
        69120 Heidelberg
        Germany
;
       'Marvin T. Hoffmann'
;       Interdisziplinäres Zentrum für Wissenschaftliches Rechnen
        Ruprecht-Karls-Universit\"at Heidelberg
        Im Neuenheimer Feld 205A
        69120 Heidelberg
        Germany
;
       'Frank Rominger'
;       Organisch-Chemisches Institut
        Ruprecht-Karls-Universit\"at Heidelberg
        Im Neuenheimer Feld 270
        69120 Heidelberg
        Germany
;
       'Jan Freudenberg'
;       Organisch-Chemisches Institut
        Ruprecht-Karls-Universit\"at Heidelberg
        Im Neuenheimer Feld 270
        69120 Heidelberg
        Germany
;
       'Andreas Dreuw'
;       Interdisziplinäres Zentrum für Wissenschaftliches Rechnen
        Ruprecht-Karls-Universit\"at Heidelberg
        Im Neuenheimer Feld 205A
        69120 Heidelberg
        Germany
;
       'Uwe H. F. Bunz'
;       Organisch-Chemisches Institut
        Ruprecht-Karls-Universit\"at Heidelberg
        Im Neuenheimer Feld 270
        69120 Heidelberg
        Germany
;

#==================================================================

 
data_mai37 
  
_audit_creation_method            'SHELXL-2018/3' 
_shelx_SHELXL_version_number      '2018/3' 
_chemical_name_systematic         ? 
_chemical_name_common             3H4 
_chemical_melting_point           ? 
_chemical_formula_moiety          ? 
_chemical_formula_sum 
 'C72 H98 N6 Si4' 
_chemical_formula_weight          1159.92 
  
loop_ 
 _atom_type_symbol 
 _atom_type_description 
 _atom_type_scat_dispersion_real 
 _atom_type_scat_dispersion_imag 
 _atom_type_scat_source 
 'C'  'C'   0.0033   0.0016 
 'International Tables Vol C Tables 4.2.6.8 and 6.1.1.4' 
 'H'  'H'   0.0000   0.0000 
 'International Tables Vol C Tables 4.2.6.8 and 6.1.1.4' 
 'N'  'N'   0.0061   0.0033 
 'International Tables Vol C Tables 4.2.6.8 and 6.1.1.4' 
 'Si'  'Si'   0.0817   0.0704 
 'International Tables Vol C Tables 4.2.6.8 and 6.1.1.4' 
  
_space_group_crystal_system       triclinic 
_space_group_IT_number            2 
_space_group_name_H-M_alt         'P -1' 
_space_group_name_Hall            '-P 1' 
  
_shelx_space_group_comment 
; 
The symmetry employed for this shelxl refinement is uniquely defined 
by the following loop, which should always be used as a source of 
symmetry information in preference to the above space-group names. 
They are only intended as comments. 
; 
  
loop_ 
 _space_group_symop_operation_xyz 
 'x, y, z' 
 '-x, -y, -z' 
  
_cell_length_a                    10.3543(5) 
_cell_length_b                    10.5730(5) 
_cell_length_c                    17.7937(8) 
_cell_angle_alpha                 82.7618(11) 
_cell_angle_beta                  87.6908(12) 
_cell_angle_gamma                 64.4354(10) 
_cell_volume                      1743.06(14) 
_cell_formula_units_Z             1 
_cell_measurement_temperature     200(2) 
_cell_measurement_reflns_used     6987 
_cell_measurement_theta_min       2.18 
_cell_measurement_theta_max       26.39 
  
_exptl_crystal_description        brick 
_exptl_crystal_colour             red 
_exptl_crystal_density_meas       ? 
_exptl_crystal_density_method     ? 
_exptl_crystal_density_diffrn     1.105 
_exptl_crystal_F_000              628 
_exptl_transmission_factor_min    ? 
_exptl_transmission_factor_max    ? 
_exptl_crystal_size_max           0.126 
_exptl_crystal_size_mid           0.083 
_exptl_crystal_size_min           0.043 
_exptl_absorpt_coefficient_mu     0.129 
_shelx_estimated_absorpt_T_min    0.984 
_shelx_estimated_absorpt_T_max    0.994 
_exptl_absorpt_correction_type    multi-scan 
_exptl_absorpt_correction_T_min   0.9184 
_exptl_absorpt_correction_T_max   0.9592 
_exptl_absorpt_process_details
;
Sheldrick, G. M. (2008). <i>SADABS</i>. University of G\"ottingen, Germany.
; 
_exptl_absorpt_special_details    ? 
_diffrn_ambient_temperature       200(2) 
_diffrn_radiation_wavelength      0.71073 
_diffrn_radiation_type            MoK\a 
_diffrn_source                    'ImuS microsource' 
_diffrn_measurement_device_type   'Bruker APEX-II Quazar area detector' 
_diffrn_measurement_method        '\f and \w scans' 
_diffrn_detector_area_resol_mean  ? 
_diffrn_reflns_number             32117 
_diffrn_reflns_av_unetI/netI      0.0313 
_diffrn_reflns_av_R_equivalents   0.0282 
_diffrn_reflns_limit_h_min        -13 
_diffrn_reflns_limit_h_max        13 
_diffrn_reflns_limit_k_min        -13 
_diffrn_reflns_limit_k_max        13 
_diffrn_reflns_limit_l_min        -22 
_diffrn_reflns_limit_l_max        22 
_diffrn_reflns_theta_min          1.154 
_diffrn_reflns_theta_max          28.002 
_diffrn_reflns_theta_full         25.242 
_diffrn_measured_fraction_theta_max   0.941 
_diffrn_measured_fraction_theta_full  0.998 
_diffrn_reflns_Laue_measured_fraction_max    0.941 
_diffrn_reflns_Laue_measured_fraction_full   0.998 
_diffrn_reflns_point_group_measured_fraction_max   0.941 
_diffrn_reflns_point_group_measured_fraction_full  0.998 
_reflns_number_total              7932 
_reflns_number_gt                 4069 
_reflns_threshold_expression      'I > 2\s(I)' 
_reflns_Friedel_coverage          0.000 
_reflns_Friedel_fraction_max      . 
_reflns_Friedel_fraction_full     . 
  
_reflns_special_details 
; 
 Reflections were merged by SHELXL according to the crystal 
 class for the calculation of statistics and refinement. 
  
 _reflns_Friedel_fraction is defined as the number of unique 
 Friedel pairs measured divided by the number that would be 
 possible theoretically, ignoring centric projections and 
 systematic absences. 
; 
  
_computing_data_collection        'Bruker APEX2' 
_computing_cell_refinement        'Bruker SAINT' 
_computing_data_reduction         'Bruker SAINT' 
_computing_structure_solution     'SHELXT-2018/2 (Sheldrick 2015)' 
_computing_structure_refinement 'SHELXL-2018/3 (Sheldrick, 2018)' 
_computing_molecular_graphics     'Bruker SHELXTL' 
_computing_publication_material   'Bruker SHELXTL' 
_refine_special_details           ? 
_refine_ls_structure_factor_coef  Fsqd 
_refine_ls_matrix_type            full 
_refine_ls_weighting_scheme       calc 
_refine_ls_weighting_details 
'w=1/[\s^2^(Fo^2^)+(0.1021P)^2^+1.4025P] where P=(Fo^2^+2Fc^2^)/3' 
_atom_sites_solution_primary      ? 
_atom_sites_solution_secondary    ? 
_atom_sites_solution_hydrogens    geom 
_refine_ls_hydrogen_treatment     constr 
_refine_ls_extinction_method      none 
_refine_ls_extinction_coef        . 
_refine_ls_number_reflns          7932 
_refine_ls_number_parameters      609 
_refine_ls_number_restraints      1574 
_refine_ls_R_factor_all           0.1526 
_refine_ls_R_factor_gt            0.0867 
_refine_ls_wR_factor_ref          0.2838 
_refine_ls_wR_factor_gt           0.2387 
_refine_ls_goodness_of_fit_ref    1.033 
_refine_ls_restrained_S_all       1.050 
_refine_ls_shift/su_max           0.000 
_refine_ls_shift/su_mean          0.000 
  
loop_ 
 _atom_site_label 
 _atom_site_type_symbol 
 _atom_site_fract_x 
 _atom_site_fract_y 
 _atom_site_fract_z 
 _atom_site_U_iso_or_equiv 
 _atom_site_adp_type 
 _atom_site_occupancy 
 _atom_site_site_symmetry_order 
 _atom_site_calc_flag 
 _atom_site_refinement_flags_posn 
 _atom_site_refinement_flags_adp 
 _atom_site_refinement_flags_occupancy 
 _atom_site_disorder_assembly 
 _atom_site_disorder_group 
C1 C 0.7952(7) 0.4553(7) 0.7657(4) 0.0499(15) Uani 0.5 1 d D . P A -1 
C2 C 0.722(2) 0.395(2) 0.7822(8) 0.072(5) Uani 0.5 1 d D . P A -1 
C3 C 0.8837(7) 0.2200(7) 0.2580(4) 0.0546(15) Uani 0.5 1 d D . P A -1 
C4 C 0.8103(9) 0.1611(9) 0.2798(5) 0.058(2) Uani 0.5 1 d D . P A -1 
C5 C 1.2161(7) 0.5272(7) 0.1883(4) 0.0559(17) Uani 0.5 1 d D . P A -1 
C6 C 1.280(2) 0.600(2) 0.1847(8) 0.073(4) Uani 0.5 1 d D . P A -1 
C7 C 1.1315(6) 0.7604(6) 0.6905(4) 0.0504(14) Uani 0.5 1 d D . P A -1 
C8 C 1.2063(8) 0.8198(8) 0.6788(5) 0.0548(19) Uani 0.5 1 d D . P A -1 
C11 C 0.8790(7) 0.5339(7) 0.7469(5) 0.0468(15) Uani 0.5 1 d D . P A -1 
C12 C 0.9322(6) 0.5382(7) 0.6725(5) 0.0464(14) Uani 0.5 1 d D . P A -1 
N13 N 0.9030(6) 0.4717(6) 0.6201(4) 0.0480(14) Uani 0.5 1 d D . P A -1 
C14 C 0.9529(6) 0.4804(6) 0.5491(4) 0.0427(13) Uani 0.5 1 d D . P A -1 
C15 C 0.9228(7) 0.4161(7) 0.4927(4) 0.0482(15) Uani 0.5 1 d D . P A -1 
H15 H 0.865456 0.366597 0.504585 0.058 Uiso 0.5 1 calc R U P A -1 
C16 C 0.9741(7) 0.4222(7) 0.4197(5) 0.0477(14) Uani 0.5 1 d D . P A -1 
N17 N 0.9461(8) 0.3597(7) 0.3650(5) 0.0575(17) Uani 0.5 1 d D . P A -1 
H17 H 0.891882 0.315041 0.376269 0.069 Uiso 0.5 1 calc R U P A -1 
C18 C 0.9974(7) 0.3620(7) 0.2931(4) 0.0504(14) Uani 0.5 1 d D . P A -1 
C19 C 0.9703(8) 0.2944(8) 0.2387(5) 0.0507(17) Uani 0.5 1 d D . P A -1 
C20 C 1.0245(5) 0.3017(5) 0.1633(3) 0.0530(14) Uani 0.5 1 d DG . P A -1 
C21 C 0.9950(5) 0.2351(5) 0.1083(3) 0.0607(19) Uani 0.5 1 d DG . P A -1 
H21 H 0.938827 0.184296 0.120405 0.073 Uiso 0.5 1 calc R U P A -1 
C22 C 1.0476(6) 0.2427(6) 0.0356(3) 0.0731(18) Uani 0.5 1 d DG . P A -1 
H22 H 1.027394 0.197198 -0.002000 0.088 Uiso 0.5 1 calc R U P A -1 
C23 C 1.1297(6) 0.3170(6) 0.0179(3) 0.072(2) Uani 0.5 1 d DG . P A -1 
H23 H 1.165691 0.322245 -0.031774 0.086 Uiso 0.5 1 calc R U P A -1 
C24 C 1.1593(5) 0.3836(6) 0.0729(3) 0.0615(15) Uani 0.5 1 d DG . P A -1 
H24 H 1.215423 0.434391 0.060856 0.074 Uiso 0.5 1 calc R U P A -1 
C25 C 1.1067(5) 0.3760(5) 0.1457(3) 0.0549(19) Uani 0.5 1 d DG . P A -1 
C26 C 1.1332(7) 0.4481(7) 0.2026(5) 0.0500(14) Uani 0.5 1 d D . P A -1 
C27 C 1.0811(8) 0.4403(7) 0.2746(5) 0.0504(16) Uani 0.5 1 d D . P A -1 
N28 N 1.1062(6) 0.5068(7) 0.3295(4) 0.0560(14) Uani 0.5 1 d D . P A -1 
H28 H 1.155346 0.556538 0.317567 0.067 Uiso 0.5 1 calc R U P A -1 
C29 C 1.0591(8) 0.5001(7) 0.4014(5) 0.0466(16) Uani 0.5 1 d D . P A -1 
C30 C 1.0897(7) 0.5635(7) 0.4566(4) 0.0478(14) Uani 0.5 1 d D . P A -1 
H30 H 1.146134 0.613874 0.444217 0.057 Uiso 0.5 1 calc R U P A -1 
C31 C 1.0398(7) 0.5561(6) 0.5308(5) 0.0428(14) Uani 0.5 1 d D . P A -1 
N32 N 1.0689(6) 0.6212(6) 0.5825(4) 0.0488(12) Uani 0.5 1 d D . P A -1 
C33 C 1.0150(8) 0.6164(8) 0.6538(5) 0.0460(16) Uani 0.5 1 d D . P A -1 
C34 C 1.0442(6) 0.6871(7) 0.7081(4) 0.0488(14) Uani 0.5 1 d D . P A -1 
C35 C 0.9894(8) 0.6837(8) 0.7802(5) 0.0518(17) Uani 0.5 1 d D . P A -1 
N36 N 1.0152(6) 0.7500(6) 0.8326(3) 0.0615(14) Uani 0.5 1 d D . P A -1 
H36 H 1.062499 0.801173 0.819607 0.074 Uiso 0.5 1 calc R U P A -1 
C37 C 0.9706(6) 0.7412(6) 0.9060(2) 0.0556(17) Uani 0.5 1 d DG . P A -1 
C38 C 1.0079(6) 0.8035(5) 0.9605(3) 0.0691(17) Uani 0.5 1 d DG . P A -1 
H38 H 1.062900 0.854914 0.946864 0.083 Uiso 0.5 1 calc R U P A -1 
C39 C 0.9647(6) 0.7904(6) 1.0349(2) 0.085(2) Uani 0.5 1 d DG . P A -1 
H39 H 0.990150 0.832976 1.072142 0.102 Uiso 0.5 1 calc R U P A -1 
C40 C 0.8842(7) 0.7151(6) 1.0549(2) 0.089(2) Uani 0.5 1 d DG . P A -1 
H40 H 0.854628 0.706229 1.105720 0.107 Uiso 0.5 1 calc R U P A -1 
C41 C 0.8469(6) 0.6529(6) 1.0004(3) 0.071(2) Uani 0.5 1 d DG . P A -1 
H41 H 0.791855 0.601418 1.014020 0.086 Uiso 0.5 1 calc R U P A -1 
C42 C 0.8901(5) 0.6659(5) 0.9260(2) 0.0581(15) Uani 0.5 1 d DG . P A -1 
N43 N 0.8563(7) 0.6032(7) 0.8701(4) 0.0597(16) Uani 0.5 1 d D . P A -1 
H43 H 0.799682 0.561274 0.881676 0.072 Uiso 0.5 1 calc R U P A -1 
C44 C 0.9063(7) 0.6042(7) 0.7998(4) 0.0508(14) Uani 0.5 1 d D . P A -1 
Si1 Si 0.61249(10) 0.29805(11) 0.80650(8) 0.0876(5) Uani 1 1 d D . . . . 
C51 C 0.6293(5) 0.2276(6) 0.7130(3) 0.120(2) Uani 0.885(4) 1 d D U P A 1 
H51 H 0.570714 0.172752 0.716049 0.144 Uiso 0.885(4) 1 calc R U P A 1 
C52 C 0.5679(10) 0.3458(9) 0.6458(4) 0.167(3) Uani 0.885(4) 1 d D U P A 1 
H52A H 0.469678 0.410841 0.656832 0.250 Uiso 0.885(4) 1 calc R U P A 1 
H52B H 0.627236 0.397609 0.638301 0.250 Uiso 0.885(4) 1 calc R U P A 1 
H52C H 0.567999 0.303800 0.599745 0.250 Uiso 0.885(4) 1 calc R U P A 1 
C53 C 0.7840(9) 0.1247(9) 0.6961(6) 0.163(4) Uani 0.885(4) 1 d D U P A 1 
H53A H 0.822270 0.050091 0.738841 0.245 Uiso 0.885(4) 1 calc R U P A 1 
H53B H 0.784335 0.082390 0.650127 0.245 Uiso 0.885(4) 1 calc R U P A 1 
H53C H 0.843573 0.176198 0.688684 0.245 Uiso 0.885(4) 1 calc R U P A 1 
C54 C 0.4243(4) 0.4256(5) 0.8224(4) 0.1059(18) Uani 0.885(4) 1 d D U P A 1 
H54 H 0.401151 0.505428 0.780789 0.127 Uiso 0.885(4) 1 calc R U P A 1 
C55 C 0.3179(5) 0.3633(5) 0.8124(4) 0.118(2) Uani 0.885(4) 1 d D U P A 1 
H55A H 0.336217 0.322160 0.764499 0.177 Uiso 0.885(4) 1 calc R U P A 1 
H55B H 0.329600 0.289867 0.854529 0.177 Uiso 0.885(4) 1 calc R U P A 1 
H55C H 0.220021 0.438190 0.811664 0.177 Uiso 0.885(4) 1 calc R U P A 1 
C56 C 0.4018(7) 0.4920(8) 0.8963(5) 0.148(3) Uani 0.885(4) 1 d D U P A 1 
H56A H 0.471814 0.530312 0.900317 0.222 Uiso 0.885(4) 1 calc R U P A 1 
H56B H 0.304773 0.568223 0.896489 0.222 Uiso 0.885(4) 1 calc R U P A 1 
H56C H 0.414352 0.419900 0.939353 0.222 Uiso 0.885(4) 1 calc R U P A 1 
C57 C 0.6949(5) 0.1440(4) 0.8823(3) 0.1037(18) Uani 0.885(4) 1 d D U P A 1 
H57 H 0.794688 0.087101 0.865742 0.124 Uiso 0.885(4) 1 calc R U P A 1 
C58 C 0.6224(6) 0.0457(5) 0.8906(4) 0.136(3) Uani 0.885(4) 1 d D U P A 1 
H58A H 0.613893 0.019212 0.840830 0.203 Uiso 0.885(4) 1 calc R U P A 1 
H58B H 0.679661 -0.039431 0.924728 0.203 Uiso 0.885(4) 1 calc R U P A 1 
H58C H 0.526879 0.093525 0.911585 0.203 Uiso 0.885(4) 1 calc R U P A 1 
C59 C 0.7094(12) 0.1862(8) 0.9576(4) 0.195(4) Uani 0.885(4) 1 d D U P A 1 
H59A H 0.756487 0.249737 0.951196 0.292 Uiso 0.885(4) 1 calc R U P A 1 
H59B H 0.614262 0.234708 0.978927 0.292 Uiso 0.885(4) 1 calc R U P A 1 
H59C H 0.767044 0.101752 0.992070 0.292 Uiso 0.885(4) 1 calc R U P A 1 
Si2 Si 0.69025(11) 0.07507(11) 0.32582(10) 0.1120(6) Uani 1 1 d D . . . . 
C61 C 0.6803(8) 0.0058(8) 0.2316(4) 0.163(3) Uani 0.863(4) 1 d D U P A 1 
H61 H 0.621624 -0.048691 0.241135 0.196 Uiso 0.863(4) 1 calc R U P A 1 
C62 C 0.6029(12) 0.1269(11) 0.1690(6) 0.223(6) Uani 0.863(4) 1 d D U P A 1 
H62A H 0.508915 0.189777 0.186920 0.335 Uiso 0.863(4) 1 calc R U P A 1 
H62B H 0.659839 0.180218 0.156134 0.335 Uiso 0.863(4) 1 calc R U P A 1 
H62C H 0.590544 0.088249 0.124060 0.335 Uiso 0.863(4) 1 calc R U P A 1 
C63 C 0.8291(11) -0.0974(10) 0.2075(7) 0.207(5) Uani 0.863(4) 1 d D U P A 1 
H63A H 0.874339 -0.172716 0.249143 0.310 Uiso 0.863(4) 1 calc R U P A 1 
H63B H 0.819268 -0.138588 0.162949 0.310 Uiso 0.863(4) 1 calc R U P A 1 
H63C H 0.888564 -0.046619 0.195022 0.310 Uiso 0.863(4) 1 calc R U P A 1 
C64 C 0.5072(5) 0.2026(5) 0.3495(5) 0.143(3) Uani 0.863(4) 1 d D U P A 1 
H64 H 0.474837 0.280375 0.306457 0.172 Uiso 0.863(4) 1 calc R U P A 1 
C65 C 0.3965(6) 0.1411(7) 0.3549(6) 0.153(4) Uani 0.863(4) 1 d D U P A 1 
H65A H 0.399370 0.097772 0.308951 0.230 Uiso 0.863(4) 1 calc R U P A 1 
H65B H 0.418889 0.069471 0.399182 0.230 Uiso 0.863(4) 1 calc R U P A 1 
H65C H 0.300616 0.216872 0.360071 0.230 Uiso 0.863(4) 1 calc R U P A 1 
C66 C 0.5064(7) 0.2717(7) 0.4205(6) 0.181(4) Uani 0.863(4) 1 d D U P A 1 
H66A H 0.577822 0.309833 0.415513 0.271 Uiso 0.863(4) 1 calc R U P A 1 
H66B H 0.411311 0.348365 0.426122 0.271 Uiso 0.863(4) 1 calc R U P A 1 
H66C H 0.529585 0.200964 0.465233 0.271 Uiso 0.863(4) 1 calc R U P A 1 
C67 C 0.7891(5) -0.0762(5) 0.3971(4) 0.127(2) Uani 0.863(4) 1 d D U P A 1 
H67 H 0.880529 -0.135755 0.372874 0.153 Uiso 0.863(4) 1 calc R U P A 1 
C68 C 0.7129(5) -0.1704(5) 0.4187(5) 0.135(3) Uani 0.863(4) 1 d D U P A 1 
H68A H 0.687192 -0.197045 0.372675 0.202 Uiso 0.863(4) 1 calc R U P A 1 
H68B H 0.776486 -0.255715 0.450752 0.202 Uiso 0.863(4) 1 calc R U P A 1 
H68C H 0.625867 -0.119165 0.446503 0.202 Uiso 0.863(4) 1 calc R U P A 1 
C69 C 0.8324(9) -0.0306(8) 0.4674(5) 0.180(4) Uani 0.863(4) 1 d D U P A 1 
H69A H 0.881004 0.029685 0.451175 0.270 Uiso 0.863(4) 1 calc R U P A 1 
H69B H 0.746600 0.022053 0.495630 0.270 Uiso 0.863(4) 1 calc R U P A 1 
H69C H 0.897219 -0.114497 0.499878 0.270 Uiso 0.863(4) 1 calc R U P A 1 
C51B C 0.537(3) 0.337(3) 0.9056(8) 0.088(9) Uiso 0.115(4) 1 d D U P A 2 
H51B H 0.471921 0.288853 0.917268 0.106 Uiso 0.115(4) 1 calc R U P A 2 
C52B C 0.448(4) 0.495(3) 0.911(2) 0.100(15) Uiso 0.115(4) 1 d D U P A 2 
H52D H 0.372158 0.533648 0.871594 0.150 Uiso 0.115(4) 1 calc R U P A 2 
H52E H 0.405278 0.508055 0.960713 0.150 Uiso 0.115(4) 1 calc R U P A 2 
H52F H 0.510360 0.543271 0.902382 0.150 Uiso 0.115(4) 1 calc R U P A 2 
C53B C 0.655(4) 0.277(5) 0.9666(15) 0.123(16) Uiso 0.115(4) 1 d D U P A 2 
H53D H 0.711809 0.176086 0.963931 0.185 Uiso 0.115(4) 1 calc R U P A 2 
H53E H 0.716340 0.326371 0.958353 0.185 Uiso 0.115(4) 1 calc R U P A 2 
H53F H 0.611258 0.291155 1.016685 0.185 Uiso 0.115(4) 1 calc R U P A 2 
C54B C 0.4511(17) 0.395(2) 0.7401(9) 0.064(7) Uiso 0.115(4) 1 d D U P A 2 
H54B H 0.408749 0.495957 0.749842 0.077 Uiso 0.115(4) 1 calc R U P A 2 
C55B C 0.3300(19) 0.348(2) 0.7507(12) 0.039(5) Uiso 0.115(4) 1 d D U P A 2 
H55D H 0.302392 0.347550 0.804050 0.058 Uiso 0.115(4) 1 calc R U P A 2 
H55E H 0.247418 0.414442 0.719110 0.058 Uiso 0.115(4) 1 calc R U P A 2 
H55F H 0.362766 0.253361 0.735855 0.058 Uiso 0.115(4) 1 calc R U P A 2 
C56B C 0.490(3) 0.394(4) 0.6561(11) 0.081(11) Uiso 0.115(4) 1 d D U P A 2 
H56D H 0.567675 0.423877 0.647326 0.121 Uiso 0.115(4) 1 calc R U P A 2 
H56E H 0.521448 0.299009 0.642061 0.121 Uiso 0.115(4) 1 calc R U P A 2 
H56F H 0.406100 0.460089 0.625316 0.121 Uiso 0.115(4) 1 calc R U P A 2 
C57B C 0.725(3) 0.1113(15) 0.7984(15) 0.090(9) Uiso 0.115(4) 1 d D U P A 2 
H57B H 0.806403 0.081341 0.834890 0.108 Uiso 0.115(4) 1 calc R U P A 2 
C58B C 0.650(4) 0.017(3) 0.823(2) 0.092(11) Uiso 0.115(4) 1 d D U P A 2 
H58D H 0.607207 0.036892 0.872780 0.138 Uiso 0.115(4) 1 calc R U P A 2 
H58E H 0.574350 0.034911 0.785929 0.138 Uiso 0.115(4) 1 calc R U P A 2 
H58F H 0.719551 -0.082505 0.825939 0.138 Uiso 0.115(4) 1 calc R U P A 2 
C59B C 0.791(7) 0.080(5) 0.721(3) 0.14(2) Uiso 0.115(4) 1 d D U P A 2 
H59D H 0.839336 0.141584 0.705094 0.212 Uiso 0.115(4) 1 calc R U P A 2 
H59E H 0.861421 -0.018649 0.723393 0.212 Uiso 0.115(4) 1 calc R U P A 2 
H59F H 0.716219 0.098767 0.683384 0.212 Uiso 0.115(4) 1 calc R U P A 2 
C61B C 0.666(2) 0.102(2) 0.4329(8) 0.081(7) Uiso 0.137(4) 1 d D U P A 2 
H61B H 0.605838 0.054901 0.456065 0.097 Uiso 0.137(4) 1 calc R U P A 2 
C62B C 0.808(3) 0.041(4) 0.4772(18) 0.131(16) Uiso 0.137(4) 1 d D U P A 2 
H62D H 0.859941 -0.059698 0.471917 0.197 Uiso 0.137(4) 1 calc R U P A 2 
H62E H 0.865075 0.090528 0.457245 0.197 Uiso 0.137(4) 1 calc R U P A 2 
H62F H 0.788408 0.053045 0.530886 0.197 Uiso 0.137(4) 1 calc R U P A 2 
C63B C 0.590(4) 0.260(2) 0.4438(18) 0.115(12) Uiso 0.137(4) 1 d D U P A 2 
H63D H 0.497642 0.303632 0.416227 0.173 Uiso 0.137(4) 1 calc R U P A 2 
H63E H 0.572939 0.269288 0.497810 0.173 Uiso 0.137(4) 1 calc R U P A 2 
H63F H 0.649605 0.306771 0.424169 0.173 Uiso 0.137(4) 1 calc R U P A 2 
C64B C 0.5134(15) 0.173(2) 0.2787(9) 0.082(8) Uiso 0.137(4) 1 d D U P A 2 
H64B H 0.478616 0.273473 0.289281 0.098 Uiso 0.137(4) 1 calc R U P A 2 
C65B C 0.401(3) 0.125(4) 0.3104(13) 0.056(7) Uiso 0.137(4) 1 d D U P A 2 
H65D H 0.397768 0.124447 0.365485 0.084 Uiso 0.137(4) 1 calc R U P A 2 
H65E H 0.307575 0.189124 0.287887 0.084 Uiso 0.137(4) 1 calc R U P A 2 
H65F H 0.427017 0.029050 0.298047 0.084 Uiso 0.137(4) 1 calc R U P A 2 
C66B C 0.525(3) 0.176(3) 0.1931(9) 0.063(7) Uiso 0.137(4) 1 d D U P A 2 
H66D H 0.598110 0.208271 0.175333 0.095 Uiso 0.137(4) 1 calc R U P A 2 
H66E H 0.551960 0.081326 0.179458 0.095 Uiso 0.137(4) 1 calc R U P A 2 
H66F H 0.432518 0.241400 0.169298 0.095 Uiso 0.137(4) 1 calc R U P A 2 
C67B C 0.795(2) -0.1187(13) 0.3230(11) 0.069(7) Uiso 0.137(4) 1 d D U P A 2 
H67B H 0.881293 -0.144534 0.355589 0.083 Uiso 0.137(4) 1 calc R U P A 2 
C68B C 0.726(3) -0.212(2) 0.3597(15) 0.080(9) Uiso 0.137(4) 1 d D U P A 2 
H68D H 0.689001 -0.182778 0.409326 0.120 Uiso 0.137(4) 1 calc R U P A 2 
H68E H 0.647403 -0.202416 0.327338 0.120 Uiso 0.137(4) 1 calc R U P A 2 
H68F H 0.797767 -0.310584 0.366211 0.120 Uiso 0.137(4) 1 calc R U P A 2 
C69B C 0.855(3) -0.156(3) 0.2466(12) 0.077(8) Uiso 0.137(4) 1 d D U P A 2 
H69D H 0.897778 -0.092988 0.225726 0.116 Uiso 0.137(4) 1 calc R U P A 2 
H69E H 0.928356 -0.254083 0.251496 0.116 Uiso 0.137(4) 1 calc R U P A 2 
H69F H 0.777992 -0.145916 0.212624 0.116 Uiso 0.137(4) 1 calc R U P A 2 
  
loop_ 
 _atom_site_aniso_label 
 _atom_site_aniso_U_11 
 _atom_site_aniso_U_22 
 _atom_site_aniso_U_33 
 _atom_site_aniso_U_23 
 _atom_site_aniso_U_13 
 _atom_site_aniso_U_12 
C1 0.050(3) 0.049(3) 0.059(4) -0.003(3) 0.004(3) -0.030(3) 
C2 0.060(5) 0.067(6) 0.102(12) 0.020(9) -0.012(9) -0.045(5) 
C3 0.059(4) 0.050(3) 0.066(4) -0.005(3) -0.006(3) -0.034(3) 
C4 0.064(4) 0.051(4) 0.072(6) -0.015(4) -0.001(4) -0.036(3) 
C5 0.060(4) 0.055(4) 0.061(5) -0.002(4) 0.007(4) -0.034(3) 
C6 0.068(5) 0.058(5) 0.102(12) 0.007(9) -0.003(9) -0.038(4) 
C7 0.050(3) 0.047(3) 0.066(4) -0.006(3) 0.001(3) -0.031(3) 
C8 0.055(4) 0.051(4) 0.073(6) -0.014(4) 0.010(4) -0.036(3) 
C11 0.042(3) 0.042(3) 0.063(4) 0.002(3) 0.003(3) -0.025(3) 
C12 0.040(3) 0.038(3) 0.066(4) 0.003(3) -0.001(3) -0.024(3) 
N13 0.047(3) 0.045(3) 0.061(4) 0.001(3) 0.007(3) -0.031(2) 
C14 0.040(3) 0.038(3) 0.058(4) 0.003(3) 0.004(3) -0.026(2) 
C15 0.042(3) 0.048(4) 0.063(4) 0.007(3) 0.003(3) -0.032(3) 
C16 0.045(3) 0.040(3) 0.068(4) -0.003(3) 0.006(3) -0.028(3) 
N17 0.061(4) 0.060(4) 0.070(4) 0.001(3) 0.000(3) -0.046(3) 
C18 0.049(3) 0.046(3) 0.065(4) 0.004(3) -0.006(3) -0.030(3) 
C19 0.045(4) 0.042(4) 0.070(5) 0.002(4) -0.005(3) -0.025(3) 
C20 0.045(3) 0.043(3) 0.072(4) 0.005(3) -0.003(3) -0.022(3) 
C21 0.050(4) 0.054(4) 0.085(5) -0.005(4) -0.001(4) -0.030(3) 
C22 0.067(4) 0.072(5) 0.088(5) -0.011(4) 0.001(4) -0.037(4) 
C23 0.074(5) 0.078(6) 0.076(5) 0.000(4) -0.004(4) -0.047(4) 
C24 0.058(4) 0.059(4) 0.072(4) -0.002(3) 0.003(3) -0.031(3) 
C25 0.044(4) 0.048(4) 0.078(5) -0.001(4) -0.001(4) -0.026(3) 
C26 0.048(3) 0.043(3) 0.064(4) 0.000(3) -0.001(3) -0.026(3) 
C27 0.047(4) 0.045(4) 0.065(5) 0.004(3) -0.002(3) -0.029(3) 
N28 0.065(3) 0.056(3) 0.067(4) -0.006(3) 0.009(3) -0.046(3) 
C29 0.045(4) 0.040(3) 0.061(4) 0.002(3) 0.006(3) -0.027(3) 
C30 0.046(3) 0.042(3) 0.065(4) 0.005(3) 0.002(3) -0.032(3) 
C31 0.036(3) 0.033(3) 0.064(4) 0.000(3) 0.013(3) -0.023(2) 
N32 0.047(3) 0.042(3) 0.066(4) 0.001(3) 0.002(3) -0.029(2) 
C33 0.039(3) 0.040(3) 0.064(5) 0.002(3) 0.002(3) -0.023(3) 
C34 0.046(3) 0.042(3) 0.069(4) -0.001(3) -0.004(3) -0.029(3) 
C35 0.044(4) 0.045(4) 0.070(5) 0.003(3) 0.001(3) -0.025(3) 
N36 0.068(3) 0.067(4) 0.065(3) -0.008(3) 0.009(3) -0.044(3) 
C37 0.056(4) 0.054(4) 0.060(4) -0.004(3) 0.004(3) -0.028(3) 
C38 0.069(4) 0.069(4) 0.076(4) -0.018(4) 0.008(3) -0.035(4) 
C39 0.101(6) 0.091(5) 0.077(4) -0.023(4) 0.007(4) -0.051(5) 
C40 0.113(6) 0.088(5) 0.069(5) -0.014(4) 0.021(4) -0.046(5) 
C41 0.085(6) 0.054(4) 0.083(5) -0.011(4) 0.024(4) -0.038(4) 
C42 0.064(4) 0.047(3) 0.064(4) -0.002(3) 0.002(3) -0.025(3) 
N43 0.064(4) 0.061(4) 0.069(4) -0.010(3) 0.013(3) -0.041(3) 
C44 0.049(3) 0.042(3) 0.066(4) -0.007(3) 0.005(3) -0.023(3) 
Si1 0.0591(6) 0.0635(6) 0.1512(11) 0.0193(6) -0.0073(6) -0.0446(5) 
C51 0.089(3) 0.097(4) 0.187(6) 0.022(4) 0.002(3) -0.061(3) 
C52 0.182(9) 0.173(8) 0.166(7) 0.049(5) -0.023(6) -0.112(7) 
C53 0.111(5) 0.147(6) 0.241(10) -0.040(7) 0.044(6) -0.063(5) 
C54 0.062(3) 0.067(3) 0.187(5) 0.024(3) -0.017(3) -0.034(2) 
C55 0.054(2) 0.086(3) 0.207(7) 0.013(4) -0.010(3) -0.031(2) 
C56 0.082(4) 0.121(5) 0.240(8) -0.044(5) 0.011(5) -0.038(4) 
C57 0.066(3) 0.061(2) 0.188(5) 0.028(3) -0.027(3) -0.040(2) 
C58 0.084(3) 0.081(3) 0.247(8) 0.064(4) -0.043(4) -0.058(3) 
C59 0.290(12) 0.104(6) 0.181(7) 0.028(5) -0.070(7) -0.082(7) 
Si2 0.0638(6) 0.0627(6) 0.2221(16) 0.0341(8) -0.0314(8) -0.0499(6) 
C61 0.149(5) 0.152(6) 0.250(8) 0.030(5) -0.032(5) -0.134(5) 
C62 0.253(11) 0.232(11) 0.263(11) 0.093(9) -0.074(9) -0.204(10) 
C63 0.199(8) 0.198(9) 0.305(13) -0.043(9) 0.046(9) -0.162(7) 
C64 0.062(3) 0.069(3) 0.291(9) 0.067(4) -0.054(4) -0.040(3) 
C65 0.057(3) 0.089(4) 0.306(11) 0.066(6) -0.048(5) -0.043(3) 
C66 0.083(4) 0.098(5) 0.355(12) -0.002(6) -0.009(6) -0.039(4) 
C67 0.062(3) 0.059(3) 0.258(7) 0.040(4) -0.041(4) -0.036(2) 
C68 0.070(3) 0.070(3) 0.255(8) 0.061(4) -0.031(4) -0.041(3) 
C69 0.149(6) 0.093(5) 0.286(10) 0.054(5) -0.112(7) -0.051(5) 
  
_geom_special_details 
; 
 All esds (except the esd in the dihedral angle between two l.s. planes) 
 are estimated using the full covariance matrix.  The cell esds are taken 
 into account individually in the estimation of esds in distances, angles 
 and torsion angles; correlations between esds in cell parameters are only 
 used when they are defined by crystal symmetry.  An approximate (isotropic) 
 treatment of cell esds is used for estimating esds involving l.s. planes. 
; 
  
loop_ 
 _geom_bond_atom_site_label_1 
 _geom_bond_atom_site_label_2 
 _geom_bond_distance 
 _geom_bond_site_symmetry_2 
 _geom_bond_publ_flag 
C1 C2 1.194(12) . ? 
C1 C11 1.443(8) . ? 
C2 Si1 1.835(12) . ? 
C3 C4 1.200(9) . ? 
C3 C19 1.434(8) . ? 
C4 Si2 1.936(8) . ? 
C5 C6 1.207(13) . ? 
C5 C26 1.432(8) . ? 
C7 C8 1.188(8) . ? 
C7 C34 1.427(7) . ? 
C11 C44 1.378(10) . ? 
C11 C12 1.415(11) . ? 
C12 N13 1.352(10) . ? 
C12 C33 1.431(10) . ? 
N13 C14 1.352(9) . ? 
C14 C15 1.395(9) . ? 
C14 C31 1.445(8) . ? 
C15 C16 1.387(10) . ? 
C15 H15 0.9500 . ? 
C16 N17 1.348(10) . ? 
C16 C29 1.447(10) . ? 
N17 C18 1.368(10) . ? 
N17 H17 0.8800 . ? 
C18 C19 1.377(11) . ? 
C18 C27 1.440(10) . ? 
C19 C20 1.439(10) . ? 
C20 C21 1.3900 . ? 
C20 C25 1.3900 . ? 
C21 C22 1.3900 . ? 
C21 H21 0.9500 . ? 
C22 C23 1.3900 . ? 
C22 H22 0.9500 . ? 
C23 C24 1.3900 . ? 
C23 H23 0.9500 . ? 
C24 C25 1.3900 . ? 
C24 H24 0.9500 . ? 
C25 C26 1.444(9) . ? 
C26 C27 1.376(11) . ? 
C27 N28 1.367(10) . ? 
N28 C29 1.355(10) . ? 
N28 H28 0.8800 . ? 
C29 C30 1.375(10) . ? 
C30 C31 1.403(9) . ? 
C30 H30 0.9500 . ? 
C31 N32 1.331(9) . ? 
N32 C33 1.370(10) . ? 
C33 C34 1.410(10) . ? 
C34 C35 1.384(10) . ? 
C35 N36 1.333(9) . ? 
C35 C44 1.448(10) . ? 
N36 C37 1.374(6) . ? 
N36 H36 0.8800 . ? 
C37 C38 1.3900 . ? 
C37 C42 1.3900 . ? 
C38 C39 1.3900 . ? 
C38 H38 0.9500 . ? 
C39 C40 1.3900 . ? 
C39 H39 0.9500 . ? 
C40 C41 1.3900 . ? 
C40 H40 0.9500 . ? 
C41 C42 1.3900 . ? 
C41 H41 0.9500 . ? 
C42 N43 1.394(7) . ? 
N43 C44 1.334(8) . ? 
N43 H43 0.8800 . ? 
Si1 C57B 1.829(13) . ? 
Si1 C54 1.866(5) . ? 
Si1 C51 1.879(6) . ? 
Si1 C57 1.882(4) . ? 
Si1 C54B 1.902(12) . ? 
Si1 C51B 1.920(13) . ? 
C51 C53 1.542(8) . ? 
C51 C52 1.547(7) . ? 
C51 H51 1.0000 . ? 
C52 H52A 0.9800 . ? 
C52 H52B 0.9800 . ? 
C52 H52C 0.9800 . ? 
C53 H53A 0.9800 . ? 
C53 H53B 0.9800 . ? 
C53 H53C 0.9800 . ? 
C54 C56 1.530(8) . ? 
C54 C55 1.533(6) . ? 
C54 H54 1.0000 . ? 
C55 H55A 0.9800 . ? 
C55 H55B 0.9800 . ? 
C55 H55C 0.9800 . ? 
C56 H56A 0.9800 . ? 
C56 H56B 0.9800 . ? 
C56 H56C 0.9800 . ? 
C57 C59 1.497(8) . ? 
C57 C58 1.514(5) . ? 
C57 H57 1.0000 . ? 
C58 H58A 0.9800 . ? 
C58 H58B 0.9800 . ? 
C58 H58C 0.9800 . ? 
C59 H59A 0.9800 . ? 
C59 H59B 0.9800 . ? 
C59 H59C 0.9800 . ? 
Si2 C67 1.843(5) . ? 
Si2 C64B 1.843(12) . ? 
Si2 C64 1.860(6) . ? 
Si2 C67B 1.866(12) . ? 
Si2 C61 1.935(7) . ? 
Si2 C61B 1.954(13) . ? 
C61 C62 1.532(9) . ? 
C61 C63 1.537(9) . ? 
C61 H61 1.0000 . ? 
C62 H62A 0.9800 . ? 
C62 H62B 0.9800 . ? 
C62 H62C 0.9800 . ? 
C63 H63A 0.9800 . ? 
C63 H63B 0.9800 . ? 
C63 H63C 0.9800 . ? 
C64 C66 1.535(9) . ? 
C64 C65 1.538(6) . ? 
C64 H64 1.0000 . ? 
C65 H65A 0.9800 . ? 
C65 H65B 0.9800 . ? 
C65 H65C 0.9800 . ? 
C66 H66A 0.9800 . ? 
C66 H66B 0.9800 . ? 
C66 H66C 0.9800 . ? 
C67 C68 1.524(5) . ? 
C67 C69 1.542(8) . ? 
C67 H67 1.0000 . ? 
C68 H68A 0.9800 . ? 
C68 H68B 0.9800 . ? 
C68 H68C 0.9800 . ? 
C69 H69A 0.9800 . ? 
C69 H69B 0.9800 . ? 
C69 H69C 0.9800 . ? 
C51B C53B 1.529(14) . ? 
C51B C52B 1.533(15) . ? 
C51B H51B 1.0000 . ? 
C52B H52D 0.9800 . ? 
C52B H52E 0.9800 . ? 
C52B H52F 0.9800 . ? 
C53B H53D 0.9800 . ? 
C53B H53E 0.9800 . ? 
C53B H53F 0.9800 . ? 
C54B C55B 1.529(14) . ? 
C54B C56B 1.532(14) . ? 
C54B H54B 1.0000 . ? 
C55B H55D 0.9800 . ? 
C55B H55E 0.9800 . ? 
C55B H55F 0.9800 . ? 
C56B H56D 0.9800 . ? 
C56B H56E 0.9800 . ? 
C56B H56F 0.9800 . ? 
C57B C58B 1.524(14) . ? 
C57B C59B 1.532(15) . ? 
C57B H57B 1.0000 . ? 
C58B H58D 0.9800 . ? 
C58B H58E 0.9800 . ? 
C58B H58F 0.9800 . ? 
C59B H59D 0.9800 . ? 
C59B H59E 0.9800 . ? 
C59B H59F 0.9800 . ? 
C61B C62B 1.530(14) . ? 
C61B C63B 1.538(14) . ? 
C61B H61B 1.0000 . ? 
C62B H62D 0.9800 . ? 
C62B H62E 0.9800 . ? 
C62B H62F 0.9800 . ? 
C63B H63D 0.9800 . ? 
C63B H63E 0.9800 . ? 
C63B H63F 0.9800 . ? 
C64B C65B 1.521(14) . ? 
C64B C66B 1.521(14) . ? 
C64B H64B 1.0000 . ? 
C65B H65D 0.9800 . ? 
C65B H65E 0.9800 . ? 
C65B H65F 0.9800 . ? 
C66B H66D 0.9800 . ? 
C66B H66E 0.9800 . ? 
C66B H66F 0.9800 . ? 
C67B C69B 1.499(13) . ? 
C67B C68B 1.520(14) . ? 
C67B H67B 1.0000 . ? 
C68B H68D 0.9800 . ? 
C68B H68E 0.9800 . ? 
C68B H68F 0.9800 . ? 
C69B H69D 0.9800 . ? 
C69B H69E 0.9800 . ? 
C69B H69F 0.9800 . ? 
  
loop_ 
 _geom_angle_atom_site_label_1 
 _geom_angle_atom_site_label_2 
 _geom_angle_atom_site_label_3 
 _geom_angle 
 _geom_angle_site_symmetry_1 
 _geom_angle_site_symmetry_3 
 _geom_angle_publ_flag 
C2 C1 C11 177.5(14) . . ? 
C1 C2 Si1 178.6(19) . . ? 
C4 C3 C19 174.8(9) . . ? 
C3 C4 Si2 173.4(7) . . ? 
C6 C5 C26 171.8(12) . . ? 
C8 C7 C34 177.3(8) . . ? 
C44 C11 C12 120.4(7) . . ? 
C44 C11 C1 120.9(8) . . ? 
C12 C11 C1 118.6(6) . . ? 
N13 C12 C11 120.5(7) . . ? 
N13 C12 C33 120.9(6) . . ? 
C11 C12 C33 118.7(6) . . ? 
C12 N13 C14 119.0(6) . . ? 
N13 C14 C15 121.1(6) . . ? 
N13 C14 C31 120.1(7) . . ? 
C15 C14 C31 118.9(5) . . ? 
C16 C15 C14 122.1(7) . . ? 
C16 C15 H15 118.9 . . ? 
C14 C15 H15 118.9 . . ? 
N17 C16 C15 122.4(7) . . ? 
N17 C16 C29 118.8(7) . . ? 
C15 C16 C29 118.8(7) . . ? 
C16 N17 C18 123.6(7) . . ? 
C16 N17 H17 118.2 . . ? 
C18 N17 H17 118.2 . . ? 
N17 C18 C19 122.5(7) . . ? 
N17 C18 C27 117.7(6) . . ? 
C19 C18 C27 119.8(6) . . ? 
C18 C19 C3 118.8(8) . . ? 
C18 C19 C20 120.5(6) . . ? 
C3 C19 C20 120.7(7) . . ? 
C21 C20 C25 120.0 . . ? 
C21 C20 C19 120.3(4) . . ? 
C25 C20 C19 119.7(4) . . ? 
C22 C21 C20 120.0 . . ? 
C22 C21 H21 120.0 . . ? 
C20 C21 H21 120.0 . . ? 
C23 C22 C21 120.0 . . ? 
C23 C22 H22 120.0 . . ? 
C21 C22 H22 120.0 . . ? 
C22 C23 C24 120.0 . . ? 
C22 C23 H23 120.0 . . ? 
C24 C23 H23 120.0 . . ? 
C25 C24 C23 120.0 . . ? 
C25 C24 H24 120.0 . . ? 
C23 C24 H24 120.0 . . ? 
C24 C25 C20 120.0 . . ? 
C24 C25 C26 120.5(4) . . ? 
C20 C25 C26 119.5(4) . . ? 
C27 C26 C5 117.1(7) . . ? 
C27 C26 C25 120.4(5) . . ? 
C5 C26 C25 122.5(6) . . ? 
N28 C27 C26 121.2(7) . . ? 
N28 C27 C18 118.7(7) . . ? 
C26 C27 C18 120.1(6) . . ? 
C29 N28 C27 123.3(7) . . ? 
C29 N28 H28 118.4 . . ? 
C27 N28 H28 118.4 . . ? 
N28 C29 C30 122.5(7) . . ? 
N28 C29 C16 117.9(6) . . ? 
C30 C29 C16 119.6(7) . . ? 
C29 C30 C31 121.9(7) . . ? 
C29 C30 H30 119.1 . . ? 
C31 C30 H30 119.1 . . ? 
N32 C31 C30 120.3(6) . . ? 
N32 C31 C14 120.9(7) . . ? 
C30 C31 C14 118.8(5) . . ? 
C31 N32 C33 119.2(6) . . ? 
N32 C33 C34 119.1(7) . . ? 
N32 C33 C12 119.9(6) . . ? 
C34 C33 C12 121.0(7) . . ? 
C35 C34 C33 119.5(7) . . ? 
C35 C34 C7 119.4(7) . . ? 
C33 C34 C7 121.1(7) . . ? 
N36 C35 C34 120.7(7) . . ? 
N36 C35 C44 119.4(7) . . ? 
C34 C35 C44 119.9(6) . . ? 
C35 N36 C37 122.4(6) . . ? 
C35 N36 H36 118.8 . . ? 
C37 N36 H36 118.8 . . ? 
N36 C37 C38 120.9(4) . . ? 
N36 C37 C42 119.1(4) . . ? 
C38 C37 C42 120.0 . . ? 
C39 C38 C37 120.0 . . ? 
C39 C38 H38 120.0 . . ? 
C37 C38 H38 120.0 . . ? 
C38 C39 C40 120.0 . . ? 
C38 C39 H39 120.0 . . ? 
C40 C39 H39 120.0 . . ? 
C41 C40 C39 120.0 . . ? 
C41 C40 H40 120.0 . . ? 
C39 C40 H40 120.0 . . ? 
C40 C41 C42 120.0 . . ? 
C40 C41 H41 120.0 . . ? 
C42 C41 H41 120.0 . . ? 
C41 C42 C37 120.0 . . ? 
C41 C42 N43 121.5(4) . . ? 
C37 C42 N43 118.5(4) . . ? 
C44 N43 C42 122.7(6) . . ? 
C44 N43 H43 118.6 . . ? 
C42 N43 H43 118.6 . . ? 
N43 C44 C11 121.8(7) . . ? 
N43 C44 C35 117.7(6) . . ? 
C11 C44 C35 120.5(6) . . ? 
C2 Si1 C54 109.5(8) . . ? 
C2 Si1 C51 96.4(5) . . ? 
C54 Si1 C51 111.1(3) . . ? 
C2 Si1 C57 113.7(6) . . ? 
C54 Si1 C57 116.0(2) . . ? 
C51 Si1 C57 108.4(2) . . ? 
C57B Si1 C54B 117.9(10) . . ? 
C57B Si1 C51B 114.5(10) . . ? 
C54B Si1 C51B 104.4(9) . . ? 
C53 C51 C52 109.8(6) . . ? 
C53 C51 Si1 113.1(5) . . ? 
C52 C51 Si1 112.9(5) . . ? 
C53 C51 H51 106.9 . . ? 
C52 C51 H51 106.9 . . ? 
Si1 C51 H51 106.9 . . ? 
C51 C52 H52A 109.5 . . ? 
C51 C52 H52B 109.5 . . ? 
H52A C52 H52B 109.5 . . ? 
C51 C52 H52C 109.5 . . ? 
H52A C52 H52C 109.5 . . ? 
H52B C52 H52C 109.5 . . ? 
C51 C53 H53A 109.5 . . ? 
C51 C53 H53B 109.5 . . ? 
H53A C53 H53B 109.5 . . ? 
C51 C53 H53C 109.5 . . ? 
H53A C53 H53C 109.5 . . ? 
H53B C53 H53C 109.5 . . ? 
C56 C54 C55 112.3(5) . . ? 
C56 C54 Si1 114.6(4) . . ? 
C55 C54 Si1 111.9(3) . . ? 
C56 C54 H54 105.7 . . ? 
C55 C54 H54 105.7 . . ? 
Si1 C54 H54 105.7 . . ? 
C54 C55 H55A 109.5 . . ? 
C54 C55 H55B 109.5 . . ? 
H55A C55 H55B 109.5 . . ? 
C54 C55 H55C 109.5 . . ? 
H55A C55 H55C 109.5 . . ? 
H55B C55 H55C 109.5 . . ? 
C54 C56 H56A 109.5 . . ? 
C54 C56 H56B 109.5 . . ? 
H56A C56 H56B 109.5 . . ? 
C54 C56 H56C 109.5 . . ? 
H56A C56 H56C 109.5 . . ? 
H56B C56 H56C 109.5 . . ? 
C59 C57 C58 110.6(6) . . ? 
C59 C57 Si1 113.5(4) . . ? 
C58 C57 Si1 113.9(3) . . ? 
C59 C57 H57 106.0 . . ? 
C58 C57 H57 106.0 . . ? 
Si1 C57 H57 106.0 . . ? 
C57 C58 H58A 109.5 . . ? 
C57 C58 H58B 109.5 . . ? 
H58A C58 H58B 109.5 . . ? 
C57 C58 H58C 109.5 . . ? 
H58A C58 H58C 109.5 . . ? 
H58B C58 H58C 109.5 . . ? 
C57 C59 H59A 109.5 . . ? 
C57 C59 H59B 109.5 . . ? 
H59A C59 H59B 109.5 . . ? 
C57 C59 H59C 109.5 . . ? 
H59A C59 H59C 109.5 . . ? 
H59B C59 H59C 109.5 . . ? 
C67 Si2 C64 117.9(3) . . ? 
C64B Si2 C67B 121.4(10) . . ? 
C67 Si2 C61 109.1(3) . . ? 
C64 Si2 C61 108.8(3) . . ? 
C67 Si2 C4 112.0(3) . . ? 
C64 Si2 C4 114.6(3) . . ? 
C61 Si2 C4 90.8(3) . . ? 
C64B Si2 C61B 107.5(8) . . ? 
C67B Si2 C61B 106.1(8) . . ? 
C62 C61 C63 112.4(8) . . ? 
C62 C61 Si2 111.8(6) . . ? 
C63 C61 Si2 111.5(6) . . ? 
C62 C61 H61 106.9 . . ? 
C63 C61 H61 106.9 . . ? 
Si2 C61 H61 106.9 . . ? 
C61 C62 H62A 109.5 . . ? 
C61 C62 H62B 109.5 . . ? 
H62A C62 H62B 109.5 . . ? 
C61 C62 H62C 109.5 . . ? 
H62A C62 H62C 109.5 . . ? 
H62B C62 H62C 109.5 . . ? 
C61 C63 H63A 109.5 . . ? 
C61 C63 H63B 109.5 . . ? 
H63A C63 H63B 109.5 . . ? 
C61 C63 H63C 109.5 . . ? 
H63A C63 H63C 109.5 . . ? 
H63B C63 H63C 109.5 . . ? 
C66 C64 C65 111.3(6) . . ? 
C66 C64 Si2 112.4(4) . . ? 
C65 C64 Si2 113.8(4) . . ? 
C66 C64 H64 106.2 . . ? 
C65 C64 H64 106.2 . . ? 
Si2 C64 H64 106.2 . . ? 
C64 C65 H65A 109.5 . . ? 
C64 C65 H65B 109.5 . . ? 
H65A C65 H65B 109.5 . . ? 
C64 C65 H65C 109.5 . . ? 
H65A C65 H65C 109.5 . . ? 
H65B C65 H65C 109.5 . . ? 
C64 C66 H66A 109.5 . . ? 
C64 C66 H66B 109.5 . . ? 
H66A C66 H66B 109.5 . . ? 
C64 C66 H66C 109.5 . . ? 
H66A C66 H66C 109.5 . . ? 
H66B C66 H66C 109.5 . . ? 
C68 C67 C69 112.0(6) . . ? 
C68 C67 Si2 113.4(3) . . ? 
C69 C67 Si2 112.3(4) . . ? 
C68 C67 H67 106.2 . . ? 
C69 C67 H67 106.2 . . ? 
Si2 C67 H67 106.2 . . ? 
C67 C68 H68A 109.5 . . ? 
C67 C68 H68B 109.5 . . ? 
H68A C68 H68B 109.5 . . ? 
C67 C68 H68C 109.5 . . ? 
H68A C68 H68C 109.5 . . ? 
H68B C68 H68C 109.5 . . ? 
C67 C69 H69A 109.5 . . ? 
C67 C69 H69B 109.5 . . ? 
H69A C69 H69B 109.5 . . ? 
C67 C69 H69C 109.5 . . ? 
H69A C69 H69C 109.5 . . ? 
H69B C69 H69C 109.5 . . ? 
C53B C51B C52B 108.9(19) . . ? 
C53B C51B Si1 111.9(16) . . ? 
C52B C51B Si1 112.7(17) . . ? 
C53B C51B H51B 107.7 . . ? 
C52B C51B H51B 107.7 . . ? 
Si1 C51B H51B 107.7 . . ? 
C51B C52B H52D 109.5 . . ? 
C51B C52B H52E 109.5 . . ? 
H52D C52B H52E 109.5 . . ? 
C51B C52B H52F 109.5 . . ? 
H52D C52B H52F 109.5 . . ? 
H52E C52B H52F 109.5 . . ? 
C51B C53B H53D 109.5 . . ? 
C51B C53B H53E 109.5 . . ? 
H53D C53B H53E 109.5 . . ? 
C51B C53B H53F 109.5 . . ? 
H53D C53B H53F 109.5 . . ? 
H53E C53B H53F 109.5 . . ? 
C55B C54B C56B 107.4(16) . . ? 
C55B C54B Si1 116.8(12) . . ? 
C56B C54B Si1 113.4(14) . . ? 
C55B C54B H54B 106.2 . . ? 
C56B C54B H54B 106.2 . . ? 
Si1 C54B H54B 106.2 . . ? 
C54B C55B H55D 109.5 . . ? 
C54B C55B H55E 109.5 . . ? 
H55D C55B H55E 109.5 . . ? 
C54B C55B H55F 109.5 . . ? 
H55D C55B H55F 109.5 . . ? 
H55E C55B H55F 109.5 . . ? 
C54B C56B H56D 109.5 . . ? 
C54B C56B H56E 109.5 . . ? 
H56D C56B H56E 109.5 . . ? 
C54B C56B H56F 109.5 . . ? 
H56D C56B H56F 109.5 . . ? 
H56E C56B H56F 109.5 . . ? 
C58B C57B C59B 110(2) . . ? 
C58B C57B Si1 113.4(15) . . ? 
C59B C57B Si1 114.8(18) . . ? 
C58B C57B H57B 106.0 . . ? 
C59B C57B H57B 106.0 . . ? 
Si1 C57B H57B 106.0 . . ? 
C57B C58B H58D 109.5 . . ? 
C57B C58B H58E 109.5 . . ? 
H58D C58B H58E 109.5 . . ? 
C57B C58B H58F 109.5 . . ? 
H58D C58B H58F 109.5 . . ? 
H58E C58B H58F 109.5 . . ? 
C57B C59B H59D 109.5 . . ? 
C57B C59B H59E 109.5 . . ? 
H59D C59B H59E 109.5 . . ? 
C57B C59B H59F 109.5 . . ? 
H59D C59B H59F 109.5 . . ? 
H59E C59B H59F 109.5 . . ? 
C62B C61B C63B 106.6(18) . . ? 
C62B C61B Si2 113.1(16) . . ? 
C63B C61B Si2 111.7(14) . . ? 
C62B C61B H61B 108.4 . . ? 
C63B C61B H61B 108.4 . . ? 
Si2 C61B H61B 108.4 . . ? 
C61B C62B H62D 109.5 . . ? 
C61B C62B H62E 109.5 . . ? 
H62D C62B H62E 109.5 . . ? 
C61B C62B H62F 109.5 . . ? 
H62D C62B H62F 109.5 . . ? 
H62E C62B H62F 109.5 . . ? 
C61B C63B H63D 109.5 . . ? 
C61B C63B H63E 109.5 . . ? 
H63D C63B H63E 109.5 . . ? 
C61B C63B H63F 109.5 . . ? 
H63D C63B H63F 109.5 . . ? 
H63E C63B H63F 109.5 . . ? 
C65B C64B C66B 112.4(16) . . ? 
C65B C64B Si2 113.7(14) . . ? 
C66B C64B Si2 111.4(13) . . ? 
C65B C64B H64B 106.2 . . ? 
C66B C64B H64B 106.2 . . ? 
Si2 C64B H64B 106.2 . . ? 
C64B C65B H65D 109.5 . . ? 
C64B C65B H65E 109.5 . . ? 
H65D C65B H65E 109.5 . . ? 
C64B C65B H65F 109.5 . . ? 
H65D C65B H65F 109.5 . . ? 
H65E C65B H65F 109.5 . . ? 
C64B C66B H66D 109.5 . . ? 
C64B C66B H66E 109.5 . . ? 
H66D C66B H66E 109.5 . . ? 
C64B C66B H66F 109.5 . . ? 
H66D C66B H66F 109.5 . . ? 
H66E C66B H66F 109.5 . . ? 
C69B C67B C68B 113.0(16) . . ? 
C69B C67B Si2 113.4(13) . . ? 
C68B C67B Si2 116.1(13) . . ? 
C69B C67B H67B 104.2 . . ? 
C68B C67B H67B 104.2 . . ? 
Si2 C67B H67B 104.2 . . ? 
C67B C68B H68D 109.5 . . ? 
C67B C68B H68E 109.5 . . ? 
H68D C68B H68E 109.5 . . ? 
C67B C68B H68F 109.5 . . ? 
H68D C68B H68F 109.5 . . ? 
H68E C68B H68F 109.5 . . ? 
C67B C69B H69D 109.5 . . ? 
C67B C69B H69E 109.5 . . ? 
H69D C69B H69E 109.5 . . ? 
C67B C69B H69F 109.5 . . ? 
H69D C69B H69F 109.5 . . ? 
H69E C69B H69F 109.5 . . ? 
  
loop_ 
 _geom_torsion_atom_site_label_1 
 _geom_torsion_atom_site_label_2 
 _geom_torsion_atom_site_label_3 
 _geom_torsion_atom_site_label_4 
 _geom_torsion 
 _geom_torsion_site_symmetry_1 
 _geom_torsion_site_symmetry_2 
 _geom_torsion_site_symmetry_3 
 _geom_torsion_site_symmetry_4 
 _geom_torsion_publ_flag 
C44 C11 C12 N13 -178.6(6) . . . . ? 
C1 C11 C12 N13 0.9(9) . . . . ? 
C44 C11 C12 C33 0.3(9) . . . . ? 
C1 C11 C12 C33 179.9(6) . . . . ? 
C11 C12 N13 C14 178.6(6) . . . . ? 
C33 C12 N13 C14 -0.3(9) . . . . ? 
C12 N13 C14 C15 -178.6(6) . . . . ? 
C12 N13 C14 C31 1.9(9) . . . . ? 
N13 C14 C15 C16 -179.3(6) . . . . ? 
C31 C14 C15 C16 0.2(10) . . . . ? 
C14 C15 C16 N17 179.6(6) . . . . ? 
C14 C15 C16 C29 -1.2(10) . . . . ? 
C15 C16 N17 C18 -178.8(7) . . . . ? 
C29 C16 N17 C18 2.1(10) . . . . ? 
C16 N17 C18 C19 178.3(7) . . . . ? 
C16 N17 C18 C27 -2.5(10) . . . . ? 
N17 C18 C19 C3 0.7(11) . . . . ? 
C27 C18 C19 C3 -178.5(6) . . . . ? 
N17 C18 C19 C20 178.9(6) . . . . ? 
C27 C18 C19 C20 -0.2(10) . . . . ? 
C18 C19 C20 C21 -179.0(5) . . . . ? 
C3 C19 C20 C21 -0.8(9) . . . . ? 
C18 C19 C20 C25 0.9(9) . . . . ? 
C3 C19 C20 C25 179.2(5) . . . . ? 
C25 C20 C21 C22 0.0 . . . . ? 
C19 C20 C21 C22 179.9(6) . . . . ? 
C20 C21 C22 C23 0.0 . . . . ? 
C21 C22 C23 C24 0.0 . . . . ? 
C22 C23 C24 C25 0.0 . . . . ? 
C23 C24 C25 C20 0.0 . . . . ? 
C23 C24 C25 C26 -178.2(5) . . . . ? 
C21 C20 C25 C24 0.0 . . . . ? 
C19 C20 C25 C24 -179.9(6) . . . . ? 
C21 C20 C25 C26 178.2(5) . . . . ? 
C19 C20 C25 C26 -1.7(6) . . . . ? 
C24 C25 C26 C27 -180.0(5) . . . . ? 
C20 C25 C26 C27 1.8(8) . . . . ? 
C24 C25 C26 C5 -1.4(8) . . . . ? 
C20 C25 C26 C5 -179.6(5) . . . . ? 
C5 C26 C27 N28 0.8(10) . . . . ? 
C25 C26 C27 N28 179.4(6) . . . . ? 
C5 C26 C27 C18 -179.7(6) . . . . ? 
C25 C26 C27 C18 -1.1(10) . . . . ? 
N17 C18 C27 N28 0.6(10) . . . . ? 
C19 C18 C27 N28 179.8(6) . . . . ? 
N17 C18 C27 C26 -178.9(6) . . . . ? 
C19 C18 C27 C26 0.3(10) . . . . ? 
C26 C27 N28 C29 -178.8(7) . . . . ? 
C18 C27 N28 C29 1.7(10) . . . . ? 
C27 N28 C29 C30 177.6(6) . . . . ? 
C27 N28 C29 C16 -2.1(10) . . . . ? 
N17 C16 C29 N28 0.3(10) . . . . ? 
C15 C16 C29 N28 -178.9(6) . . . . ? 
N17 C16 C29 C30 -179.5(6) . . . . ? 
C15 C16 C29 C30 1.3(9) . . . . ? 
N28 C29 C30 C31 179.8(6) . . . . ? 
C16 C29 C30 C31 -0.5(10) . . . . ? 
C29 C30 C31 N32 -178.6(6) . . . . ? 
C29 C30 C31 C14 -0.5(9) . . . . ? 
N13 C14 C31 N32 -1.8(9) . . . . ? 
C15 C14 C31 N32 178.8(5) . . . . ? 
N13 C14 C31 C30 -179.8(6) . . . . ? 
C15 C14 C31 C30 0.7(9) . . . . ? 
C30 C31 N32 C33 177.8(6) . . . . ? 
C14 C31 N32 C33 -0.3(9) . . . . ? 
C31 N32 C33 C34 -179.1(6) . . . . ? 
C31 N32 C33 C12 1.9(9) . . . . ? 
N13 C12 C33 N32 -1.7(10) . . . . ? 
C11 C12 C33 N32 179.3(6) . . . . ? 
N13 C12 C33 C34 179.3(6) . . . . ? 
C11 C12 C33 C34 0.4(10) . . . . ? 
N32 C33 C34 C35 179.6(7) . . . . ? 
C12 C33 C34 C35 -1.4(10) . . . . ? 
N32 C33 C34 C7 -1.5(10) . . . . ? 
C12 C33 C34 C7 177.5(6) . . . . ? 
C33 C34 C35 N36 -179.8(7) . . . . ? 
C7 C34 C35 N36 1.2(10) . . . . ? 
C33 C34 C35 C44 1.8(10) . . . . ? 
C7 C34 C35 C44 -177.1(6) . . . . ? 
C34 C35 N36 C37 -175.6(6) . . . . ? 
C44 C35 N36 C37 2.7(11) . . . . ? 
C35 N36 C37 C38 175.4(5) . . . . ? 
C35 N36 C37 C42 -3.0(8) . . . . ? 
N36 C37 C38 C39 -178.4(6) . . . . ? 
C42 C37 C38 C39 0.0 . . . . ? 
C37 C38 C39 C40 0.0 . . . . ? 
C38 C39 C40 C41 0.0 . . . . ? 
C39 C40 C41 C42 0.0 . . . . ? 
C40 C41 C42 C37 0.0 . . . . ? 
C40 C41 C42 N43 179.1(5) . . . . ? 
N36 C37 C42 C41 178.4(6) . . . . ? 
C38 C37 C42 C41 0.0 . . . . ? 
N36 C37 C42 N43 -0.7(6) . . . . ? 
C38 C37 C42 N43 -179.1(5) . . . . ? 
C41 C42 N43 C44 -174.3(6) . . . . ? 
C37 C42 N43 C44 4.8(9) . . . . ? 
C42 N43 C44 C11 175.8(6) . . . . ? 
C42 N43 C44 C35 -5.0(11) . . . . ? 
C12 C11 C44 N43 179.3(7) . . . . ? 
C1 C11 C44 N43 -0.3(10) . . . . ? 
C12 C11 C44 C35 0.1(10) . . . . ? 
C1 C11 C44 C35 -179.5(6) . . . . ? 
N36 C35 C44 N43 1.3(10) . . . . ? 
C34 C35 C44 N43 179.6(7) . . . . ? 
N36 C35 C44 C11 -179.6(7) . . . . ? 
C34 C35 C44 C11 -1.2(10) . . . . ? 
C2 Si1 C51 C53 64.6(9) . . . . ? 
C54 Si1 C51 C53 178.4(5) . . . . ? 
C57 Si1 C51 C53 -53.1(5) . . . . ? 
C2 Si1 C51 C52 -60.9(9) . . . . ? 
C54 Si1 C51 C52 52.9(5) . . . . ? 
C57 Si1 C51 C52 -178.6(4) . . . . ? 
C2 Si1 C54 C56 -72.8(7) . . . . ? 
C51 Si1 C54 C56 -178.1(4) . . . . ? 
C57 Si1 C54 C56 57.6(5) . . . . ? 
C2 Si1 C54 C55 157.9(6) . . . . ? 
C51 Si1 C54 C55 52.5(5) . . . . ? 
C57 Si1 C54 C55 -71.8(5) . . . . ? 
C2 Si1 C57 C59 64.8(9) . . . . ? 
C54 Si1 C57 C59 -63.5(6) . . . . ? 
C51 Si1 C57 C59 170.8(6) . . . . ? 
C2 Si1 C57 C58 -167.4(8) . . . . ? 
C54 Si1 C57 C58 64.3(5) . . . . ? 
C51 Si1 C57 C58 -61.4(5) . . . . ? 
C67 Si2 C64 C66 59.5(5) . . . . ? 
C61 Si2 C64 C66 -175.7(4) . . . . ? 
C4 Si2 C64 C66 -75.8(5) . . . . ? 
C67 Si2 C64 C65 -68.2(6) . . . . ? 
C61 Si2 C64 C65 56.7(6) . . . . ? 
C4 Si2 C64 C65 156.6(5) . . . . ? 
C64 Si2 C67 C68 59.5(6) . . . . ? 
C61 Si2 C67 C68 -65.2(6) . . . . ? 
C4 Si2 C67 C68 -164.2(5) . . . . ? 
C64 Si2 C67 C69 -68.7(6) . . . . ? 
C61 Si2 C67 C69 166.6(5) . . . . ? 
C4 Si2 C67 C69 67.7(6) . . . . ? 
C54B Si1 C57B C58B -68(2) . . . . ? 
C51B Si1 C57B C58B 55(3) . . . . ? 
C54B Si1 C57B C59B 59(3) . . . . ? 
C51B Si1 C57B C59B -177(3) . . . . ? 
C67B Si2 C64B C65B 62.2(19) . . . . ? 
C61B Si2 C64B C65B -60.1(19) . . . . ? 
C67B Si2 C64B C66B -66.0(19) . . . . ? 
C61B Si2 C64B C66B 171.7(17) . . . . ? 
C64B Si2 C67B C69B 71(2) . . . . ? 
C61B Si2 C67B C69B -165.8(18) . . . . ? 
C64B Si2 C67B C68B -62.2(19) . . . . ? 
C61B Si2 C67B C68B 60.8(19) . . . . ? 
  
_refine_diff_density_max    0.315 
_refine_diff_density_min   -0.636 
_refine_diff_density_rms    0.042 
  
_shelx_res_file 
; 
TITL mai37 in P-1 
    mai37.res 
    created by SHELXL-2018/3 at 16:18:35 on 13-Apr-2021 
REM 
REM  Oh Mann, was fuer eine Struktur! Die Messung war gar nicht so schlecht, 
REM  das Beugungsbild allerdings auffaellig fleckig mit grossen diffusen 
REM  Intensitaeten neben den Reflexen, es war also klar, dass da was faul ist. 
REM  Und wie so haeufig ist die "Beinahe-Symmetrie" des Grundgeruestes daran 
REM  Schuld. Wenn man das Molekuel umgedreht mit sich selbst ueberlagert, dann 
REM  hat das Ueberlagerungsbild ein Symmetriezentrum, und genau dieses ist 
REM  kristallographisch ausgenutzt. Die Ueberlagerung ist nur leider nicht um 
REM  einen Ring verschoben, sondern um einen halben, die Alkinyle sind noch 
REM  doppelt, die TIPSe aber schliesslich, die das ganze im Gitter verankern, 
REM  sind nicht mehr separierbar, da verwischen sich die 
REM  Translationsverschiebungen in die Ellipsoide hinein. Aber auch das 
REM  Acengeruest laesst sich nur nach langer und muehsamer Konstruktionsarbeit 
REM  und nicht ganz ohne Prokrustesbett modellieren, aber als es mal geschafft 
REM  war, konvergiert das Modell sogar gut. 
REM  Zu allem Ueberfluss stellt sich dann auch noch heraus, dass die TIPSe 
REM  unabhaengig von dieser WMD sauber 15% fehlgeordnet sind. Auch das lässt 
REM  sich aber modellieren. 
REM  Wasserstoffatome werden kaum sichtbar und alle des Kohlenstoffgerüsts 
REM  werden erstmal konstruiert, ganz zart heben sich dann Elektronendichten 
REM  vor den Stickstoffatomen ab, und nachdem ich auch noch ein paar 
REM  verzerrende Restraints rausnehmen konnte, passt auch die Geometrie 
REM  einigermaßen dazu. Die Wasserstoffatome sind nicht genau an den 
REM  erwarteten Stickstoffatomen zwischen den TIPSen sondern an den aeußeren. 
REM  Das ist gefühlt zu mindestens 90% sicher, aber bei so einer Struktur, 
REM  dei anfangs voellig unmodellierbar schien, kann man nicht zu 100% seine 
REM  Hand ins Feuer halten. 
REM 
REM 
REM 
REM 
CELL 0.71073  10.35430  10.57300  17.79370  82.7618  87.6908  64.4354 
ZERR    1.00   0.00050   0.00050   0.00080   0.0011   0.0012   0.0010 
LATT  1 
SFAC C H N SI 
UNIT 72 98 6 4 
TEMP -73.150 
SIZE 0.043 0.083 0.126 
  
L.S. 5 
ACTA 
BOND $H 
CONF 
RIGU 
SIMU C51 > C59 C61 > C69 C51B > C59B C61B > C69B 
FMAP 2 
PLAN 20 
WGHT    0.102100    1.402500 
FVAR       0.15864   0.88472   0.86321 
PART -1 
SAME C7 C8 C5 C6 C3 C4 C1 C2 C34 < C11 C44 < C35 
C1    1    0.795244    0.455336    0.765668    10.50000    0.04980    0.04888 = 
         0.05893   -0.00286    0.00422   -0.02987 
C2    1    0.722039    0.394759    0.782231    10.50000    0.06030    0.06652 = 
         0.10235    0.01990   -0.01173   -0.04527 
C3    1    0.883718    0.219978    0.258044    10.50000    0.05865    0.05037 = 
         0.06620   -0.00509   -0.00589   -0.03400 
C4    1    0.810257    0.161130    0.279829    10.50000    0.06386    0.05137 = 
         0.07247   -0.01519   -0.00065   -0.03629 
C5    1    1.216120    0.527223    0.188295    10.50000    0.05985    0.05453 = 
         0.06146   -0.00207    0.00749   -0.03411 
C6    1    1.279558    0.600353    0.184736    10.50000    0.06756    0.05760 = 
         0.10154    0.00724   -0.00327   -0.03846 
C7    1    1.131539    0.760350    0.690494    10.50000    0.04996    0.04653 = 
         0.06559   -0.00563    0.00113   -0.03135 
C8    1    1.206284    0.819797    0.678807    10.50000    0.05524    0.05127 = 
         0.07301   -0.01437    0.01048   -0.03610 
REM  SAME C19 < C11 
C11   1    0.879035    0.533875    0.746870    10.50000    0.04151    0.04192 = 
         0.06250    0.00192    0.00276   -0.02540 
C12   1    0.932167    0.538227    0.672543    10.50000    0.04036    0.03798 = 
         0.06587    0.00334   -0.00139   -0.02378 
N13   3    0.903019    0.471733    0.620088    10.50000    0.04740    0.04474 = 
         0.06111    0.00082    0.00667   -0.03102 
C14   1    0.952873    0.480383    0.549117    10.50000    0.03987    0.03751 = 
         0.05815    0.00274    0.00434   -0.02625 
C15   1    0.922846    0.416113    0.492672    10.50000    0.04227    0.04792 = 
         0.06341    0.00653    0.00298   -0.03158 
AFIX  43 
H15   2    0.865456    0.366597    0.504585    10.50000   -1.20000 
AFIX   0 
C16   1    0.974119    0.422209    0.419709    10.50000    0.04475    0.03981 = 
         0.06796   -0.00323    0.00584   -0.02818 
N17   3    0.946109    0.359720    0.365049    10.50000    0.06096    0.05981 = 
         0.07014    0.00083    0.00029   -0.04554 
AFIX  43 
H17   2    0.891882    0.315041    0.376269    10.50000   -1.20000 
AFIX   0 
C18   1    0.997399    0.361991    0.293095    10.50000    0.04856    0.04558 = 
         0.06468    0.00436   -0.00555   -0.02970 
C19   1    0.970275    0.294351    0.238743    10.50000    0.04463    0.04204 = 
         0.07012    0.00229   -0.00538   -0.02493 
AFIX  66 
C20   1    1.024514    0.301679    0.163342    10.50000    0.04462    0.04320 = 
         0.07160    0.00472   -0.00278   -0.02203 
C21   1    0.994974    0.235063    0.108317    10.50000    0.04985    0.05376 = 
         0.08525   -0.00463   -0.00067   -0.02953 
AFIX  43 
H21   2    0.938827    0.184296    0.120405    10.50000   -1.20000 
AFIX  65 
C22   1    1.047584    0.242727    0.035607    10.50000    0.06730    0.07201 = 
         0.08800   -0.01146    0.00068   -0.03690 
AFIX  43 
H22   2    1.027394    0.197198   -0.002000    10.50000   -1.20000 
AFIX  65 
C23   1    1.129735    0.317007    0.017920    10.50000    0.07438    0.07802 = 
         0.07603    0.00049   -0.00404   -0.04674 
AFIX  43 
H23   2    1.165691    0.322245   -0.031774    10.50000   -1.20000 
AFIX  65 
C24   1    1.159276    0.383624    0.072944    10.50000    0.05762    0.05889 = 
         0.07223   -0.00156    0.00262   -0.03080 
AFIX  43 
H24   2    1.215423    0.434391    0.060856    10.50000   -1.20000 
AFIX  65 
C25   1    1.106667    0.375961    0.145655    10.50000    0.04407    0.04779 = 
         0.07771   -0.00136   -0.00077   -0.02581 
AFIX   0 
REM  SAME C34 < C26 
C26   1    1.133211    0.448125    0.202637    10.50000    0.04770    0.04278 = 
         0.06427    0.00046   -0.00067   -0.02552 
C27   1    1.081077    0.440332    0.274586    10.50000    0.04704    0.04523 = 
         0.06529    0.00432   -0.00164   -0.02860 
N28   3    1.106176    0.506843    0.329500    10.50000    0.06450    0.05620 = 
         0.06717   -0.00618    0.00921   -0.04560 
AFIX  43 
H28   2    1.155346    0.556538    0.317567    10.50000   -1.20000 
AFIX   0 
C29   1    1.059112    0.500069    0.401407    10.50000    0.04497    0.03981 = 
         0.06123    0.00192    0.00639   -0.02673 
C30   1    1.089661    0.563537    0.456629    10.50000    0.04638    0.04244 = 
         0.06490    0.00522    0.00245   -0.03190 
AFIX  43 
H30   2    1.146134    0.613874    0.444217    10.50000   -1.20000 
AFIX   0 
C31   1    1.039772    0.556061    0.530819    10.50000    0.03637    0.03350 = 
         0.06415    0.00005    0.01288   -0.02302 
N32   3    1.068950    0.621155    0.582485    10.50000    0.04652    0.04209 = 
         0.06621    0.00083    0.00158   -0.02899 
C33   1    1.014994    0.616356    0.653820    10.50000    0.03888    0.03972 = 
         0.06362    0.00202    0.00169   -0.02305 
C34   1    1.044235    0.687128    0.708149    10.50000    0.04558    0.04168 = 
         0.06894   -0.00076   -0.00391   -0.02923 
C35   1    0.989435    0.683652    0.780197    10.50000    0.04380    0.04517 = 
         0.06999    0.00317    0.00092   -0.02505 
N36   3    1.015212    0.749952    0.832551    10.50000    0.06796    0.06703 = 
         0.06486   -0.00836    0.00853   -0.04394 
AFIX  43 
H36   2    1.062499    0.801173    0.819607    10.50000   -1.20000 
AFIX  66 
C37   1    0.970594    0.741197    0.906024    10.50000    0.05620    0.05370 = 
         0.06023   -0.00365    0.00408   -0.02781 
C38   1    1.007881    0.803456    0.960496    10.50000    0.06942    0.06937 = 
         0.07596   -0.01782    0.00793   -0.03508 
AFIX  43 
H38   2    1.062900    0.854914    0.946864    10.50000   -1.20000 
AFIX  65 
C39   1    0.964666    0.790425    1.034913    10.50000    0.10121    0.09054 = 
         0.07664   -0.02332    0.00692   -0.05127 
AFIX  43 
H39   2    0.990150    0.832976    1.072142    10.50000   -1.20000 
AFIX  65 
C40   1    0.884163    0.715135    1.054859    10.50000    0.11288    0.08757 = 
         0.06882   -0.01410    0.02072   -0.04619 
AFIX  43 
H40   2    0.854628    0.706229    1.105720    10.50000   -1.20000 
AFIX  65 
C41   1    0.846875    0.652875    1.000388    10.50000    0.08477    0.05412 = 
         0.08287   -0.01138    0.02385   -0.03774 
AFIX  43 
H41   2    0.791855    0.601418    1.014020    10.50000   -1.20000 
AFIX  65 
C42   1    0.890090    0.665905    0.925971    10.50000    0.06385    0.04671 = 
         0.06369   -0.00239    0.00151   -0.02494 
AFIX   0 
N43   3    0.856316    0.603206    0.870115    10.50000    0.06389    0.06091 = 
         0.06909   -0.00973    0.01283   -0.04123 
AFIX  43 
H43   2    0.799682    0.561274    0.881676    10.50000   -1.20000 
AFIX   0 
C44   1    0.906321    0.604151    0.799846    10.50000    0.04857    0.04178 = 
         0.06564   -0.00656    0.00454   -0.02315 
PART 0 
SI1   4    0.612489    0.298054    0.806501    11.00000    0.05912    0.06349 = 
         0.15117    0.01930   -0.00735   -0.04457 
PART 1 21 
C51   1    0.629284    0.227603    0.712993    21.00000    0.08857    0.09661 = 
         0.18723    0.02190    0.00152   -0.06071 
AFIX  13 
H51   2    0.570714    0.172752    0.716049    21.00000   -1.20000 
AFIX   0 
C52   1    0.567926    0.345796    0.645810    21.00000    0.18205    0.17250 = 
         0.16646    0.04934   -0.02270   -0.11204 
AFIX  33 
H52A  2    0.469678    0.410841    0.656832    21.00000   -1.50000 
H52B  2    0.627236    0.397609    0.638301    21.00000   -1.50000 
H52C  2    0.567999    0.303800    0.599745    21.00000   -1.50000 
AFIX   0 
C53   1    0.783964    0.124690    0.696124    21.00000    0.11101    0.14691 = 
         0.24118   -0.04004    0.04396   -0.06321 
AFIX  33 
H53A  2    0.822270    0.050091    0.738841    21.00000   -1.50000 
H53B  2    0.784335    0.082390    0.650127    21.00000   -1.50000 
H53C  2    0.843573    0.176198    0.688684    21.00000   -1.50000 
AFIX   0 
C54   1    0.424271    0.425640    0.822410    21.00000    0.06166    0.06667 = 
         0.18655    0.02373   -0.01716   -0.03378 
AFIX  13 
H54   2    0.401151    0.505428    0.780789    21.00000   -1.20000 
AFIX   0 
C55   1    0.317942    0.363349    0.812371    21.00000    0.05422    0.08567 = 
         0.20740    0.01303   -0.01039   -0.03086 
AFIX  33 
H55A  2    0.336217    0.322160    0.764499    21.00000   -1.50000 
H55B  2    0.329600    0.289867    0.854529    21.00000   -1.50000 
H55C  2    0.220021    0.438190    0.811664    21.00000   -1.50000 
AFIX   0 
C56   1    0.401782    0.491980    0.896280    21.00000    0.08224    0.12090 = 
         0.23970   -0.04357    0.01105   -0.03822 
AFIX  33 
H56A  2    0.471814    0.530312    0.900317    21.00000   -1.50000 
H56B  2    0.304773    0.568223    0.896489    21.00000   -1.50000 
H56C  2    0.414352    0.419900    0.939353    21.00000   -1.50000 
AFIX   0 
C57   1    0.694940    0.144034    0.882344    21.00000    0.06610    0.06093 = 
         0.18786    0.02774   -0.02679   -0.03971 
AFIX  13 
H57   2    0.794688    0.087101    0.865742    21.00000   -1.20000 
AFIX   0 
C58   1    0.622448    0.045657    0.890600    21.00000    0.08366    0.08102 = 
         0.24672    0.06449   -0.04347   -0.05803 
AFIX  33 
H58A  2    0.613893    0.019212    0.840830    21.00000   -1.50000 
H58B  2    0.679661   -0.039431    0.924728    21.00000   -1.50000 
H58C  2    0.526879    0.093525    0.911585    21.00000   -1.50000 
AFIX   0 
C59   1    0.709434    0.186197    0.957633    21.00000    0.28976    0.10393 = 
         0.18121    0.02838   -0.06990   -0.08159 
AFIX  33 
H59A  2    0.756487    0.249737    0.951196    21.00000   -1.50000 
H59B  2    0.614262    0.234708    0.978927    21.00000   -1.50000 
H59C  2    0.767044    0.101752    0.992070    21.00000   -1.50000 
AFIX   0 
PART 0 
SAME SI2 C64 > C69 C61 C63 C62 
SAME SI2 C61B > C69B 
SAME SI1 > C59 
SAME SI1 C51B > C59B 
SI2   4    0.690247    0.075065    0.325820    11.00000    0.06379    0.06269 = 
         0.22215    0.03408   -0.03139   -0.04990 
PART 1 31 
C61   1    0.680309    0.005849    0.231599    31.00000    0.14874    0.15243 = 
         0.25007    0.02996   -0.03204   -0.13410 
AFIX  13 
H61   2    0.621624   -0.048691    0.241135    31.00000   -1.20000 
AFIX   0 
C62   1    0.602931    0.126932    0.169042    31.00000    0.25293    0.23238 = 
         0.26283    0.09333   -0.07422   -0.20433 
AFIX  33 
H62A  2    0.508915    0.189777    0.186920    31.00000   -1.50000 
H62B  2    0.659839    0.180218    0.156134    31.00000   -1.50000 
H62C  2    0.590544    0.088249    0.124060    31.00000   -1.50000 
AFIX   0 
C63   1    0.829098   -0.097369    0.207494    31.00000    0.19939    0.19787 = 
         0.30502   -0.04326    0.04568   -0.16181 
AFIX  33 
H63A  2    0.874339   -0.172716    0.249143    31.00000   -1.50000 
H63B  2    0.819268   -0.138588    0.162949    31.00000   -1.50000 
H63C  2    0.888564   -0.046619    0.195022    31.00000   -1.50000 
AFIX   0 
C64   1    0.507228    0.202570    0.349516    31.00000    0.06228    0.06919 = 
         0.29116    0.06676   -0.05449   -0.04018 
AFIX  13 
H64   2    0.474837    0.280375    0.306457    31.00000   -1.20000 
AFIX   0 
C65   1    0.396482    0.141096    0.354920    31.00000    0.05735    0.08862 = 
         0.30608    0.06587   -0.04783   -0.04321 
AFIX  33 
H65A  2    0.399370    0.097772    0.308951    31.00000   -1.50000 
H65B  2    0.418889    0.069471    0.399182    31.00000   -1.50000 
H65C  2    0.300616    0.216872    0.360071    31.00000   -1.50000 
AFIX   0 
C66   1    0.506413    0.271681    0.420514    31.00000    0.08301    0.09830 = 
         0.35505   -0.00198   -0.00910   -0.03929 
AFIX  33 
H66A  2    0.577822    0.309833    0.415513    31.00000   -1.50000 
H66B  2    0.411311    0.348365    0.426122    31.00000   -1.50000 
H66C  2    0.529585    0.200964    0.465233    31.00000   -1.50000 
AFIX   0 
C67   1    0.789146   -0.076158    0.397149    31.00000    0.06165    0.05930 = 
         0.25777    0.04034   -0.04145   -0.03566 
AFIX  13 
H67   2    0.880529   -0.135755    0.372874    31.00000   -1.20000 
AFIX   0 
C68   1    0.712864   -0.170436    0.418693    31.00000    0.07033    0.07027 = 
         0.25541    0.06148   -0.03124   -0.04075 
AFIX  33 
H68A  2    0.687192   -0.197045    0.372675    31.00000   -1.50000 
H68B  2    0.776486   -0.255715    0.450752    31.00000   -1.50000 
H68C  2    0.625867   -0.119165    0.446503    31.00000   -1.50000 
AFIX   0 
C69   1    0.832435   -0.030578    0.467353    31.00000    0.14948    0.09267 = 
         0.28592    0.05404   -0.11234   -0.05083 
AFIX  33 
H69A  2    0.881004    0.029685    0.451175    31.00000   -1.50000 
H69B  2    0.746600    0.022053    0.495630    31.00000   -1.50000 
H69C  2    0.897219   -0.114497    0.499878    31.00000   -1.50000 
AFIX   0 
PART 2 -21 
C51B  1    0.536609    0.336553    0.905608   -21.00000    0.08796 
AFIX  13 
H51B  2    0.471921    0.288853    0.917268   -21.00000   -1.20000 
AFIX   0 
C52B  1    0.448124    0.494634    0.910517   -21.00000    0.10017 
AFIX  33 
H52D  2    0.372158    0.533648    0.871594   -21.00000   -1.50000 
H52E  2    0.405278    0.508055    0.960713   -21.00000   -1.50000 
H52F  2    0.510360    0.543271    0.902382   -21.00000   -1.50000 
AFIX   0 
C53B  1    0.654599    0.277213    0.966623   -21.00000    0.12339 
AFIX  33 
H53D  2    0.711809    0.176086    0.963931   -21.00000   -1.50000 
H53E  2    0.716340    0.326371    0.958353   -21.00000   -1.50000 
H53F  2    0.611258    0.291155    1.016685   -21.00000   -1.50000 
AFIX   0 
C54B  1    0.451059    0.394916    0.740087   -21.00000    0.06402 
AFIX  13 
H54B  2    0.408749    0.495957    0.749842   -21.00000   -1.20000 
AFIX   0 
C55B  1    0.330050    0.348392    0.750731   -21.00000    0.03851 
AFIX  33 
H55D  2    0.302392    0.347550    0.804050   -21.00000   -1.50000 
H55E  2    0.247418    0.414442    0.719110   -21.00000   -1.50000 
H55F  2    0.362766    0.253361    0.735855   -21.00000   -1.50000 
AFIX   0 
C56B  1    0.490085    0.394429    0.656138   -21.00000    0.08093 
AFIX  33 
H56D  2    0.567675    0.423877    0.647326   -21.00000   -1.50000 
H56E  2    0.521448    0.299009    0.642061   -21.00000   -1.50000 
H56F  2    0.406100    0.460089    0.625316   -21.00000   -1.50000 
AFIX   0 
C57B  1    0.724552    0.111318    0.798442   -21.00000    0.08998 
AFIX  13 
H57B  2    0.806403    0.081341    0.834890   -21.00000   -1.20000 
AFIX   0 
C58B  1    0.649739    0.016712    0.822960   -21.00000    0.09219 
AFIX  33 
H58D  2    0.607207    0.036892    0.872780   -21.00000   -1.50000 
H58E  2    0.574350    0.034911    0.785929   -21.00000   -1.50000 
H58F  2    0.719551   -0.082505    0.825939   -21.00000   -1.50000 
AFIX   0 
C59B  1    0.791406    0.080476    0.720561   -21.00000    0.14146 
AFIX  33 
H59D  2    0.839336    0.141584    0.705094   -21.00000   -1.50000 
H59E  2    0.861421   -0.018649    0.723393   -21.00000   -1.50000 
H59F  2    0.716219    0.098767    0.683384   -21.00000   -1.50000 
AFIX   0 
PART 2 -31 
C61B  1    0.665636    0.102363    0.432948   -31.00000    0.08083 
AFIX  13 
H61B  2    0.605838    0.054901    0.456065   -31.00000   -1.20000 
AFIX   0 
C62B  1    0.807522    0.041047    0.477231   -31.00000    0.13135 
AFIX  33 
H62D  2    0.859941   -0.059698    0.471917   -31.00000   -1.50000 
H62E  2    0.865075    0.090528    0.457245   -31.00000   -1.50000 
H62F  2    0.788408    0.053045    0.530886   -31.00000   -1.50000 
AFIX   0 
C63B  1    0.589556    0.259790    0.443770   -31.00000    0.11535 
AFIX  33 
H63D  2    0.497642    0.303632    0.416227   -31.00000   -1.50000 
H63E  2    0.572939    0.269288    0.497810   -31.00000   -1.50000 
H63F  2    0.649605    0.306771    0.424169   -31.00000   -1.50000 
AFIX   0 
C64B  1    0.513380    0.173411    0.278733   -31.00000    0.08185 
AFIX  13 
H64B  2    0.478616    0.273473    0.289281   -31.00000   -1.20000 
AFIX   0 
C65B  1    0.401482    0.124673    0.310351   -31.00000    0.05574 
AFIX  33 
H65D  2    0.397768    0.124447    0.365485   -31.00000   -1.50000 
H65E  2    0.307575    0.189124    0.287887   -31.00000   -1.50000 
H65F  2    0.427017    0.029050    0.298047   -31.00000   -1.50000 
AFIX   0 
C66B  1    0.525028    0.176365    0.193087   -31.00000    0.06327 
AFIX  33 
H66D  2    0.598110    0.208271    0.175333   -31.00000   -1.50000 
H66E  2    0.551960    0.081326    0.179458   -31.00000   -1.50000 
H66F  2    0.432518    0.241400    0.169298   -31.00000   -1.50000 
AFIX   0 
C67B  1    0.795002   -0.118722    0.323023   -31.00000    0.06936 
AFIX  13 
H67B  2    0.881293   -0.144534    0.355589   -31.00000   -1.20000 
AFIX   0 
C68B  1    0.726178   -0.211905    0.359737   -31.00000    0.08018 
AFIX  33 
H68D  2    0.689001   -0.182778    0.409326   -31.00000   -1.50000 
H68E  2    0.647403   -0.202416    0.327338   -31.00000   -1.50000 
H68F  2    0.797767   -0.310584    0.366211   -31.00000   -1.50000 
AFIX   0 
C69B  1    0.854972   -0.156168    0.246603   -31.00000    0.07750 
AFIX  33 
H69D  2    0.897778   -0.092988    0.225726   -31.00000   -1.50000 
H69E  2    0.928356   -0.254083    0.251496   -31.00000   -1.50000 
H69F  2    0.777992   -0.145916    0.212624   -31.00000   -1.50000 
PART 0 
  
AFIX   0 
HKLF 4 
  
  
  
  
REM  mai37 in P-1 
REM wR2 = 0.283842, GooF = S = 1.03340, Restrained GooF = 1.05044 for all data 
REM R1 = 0.086742 for 4069 Fo > 4sig(Fo) and 0.152563 for all 7932 data 
REM 609 parameters refined using 1574 restraints 
  
END 
  
WGHT      0.1021      1.4025 
  
REM Highest difference peak  0.315,  deepest hole -0.636,  1-sigma level  0.042 
Q1    1   0.7316  0.0118  0.3687  11.00000  0.05    0.32 
Q2    1   0.6037  0.1572  0.3310  11.00000  0.05    0.28 
Q3    1   0.6336  0.2524  0.7603  11.00000  0.05    0.27 
Q4    1   0.6674  0.2255  0.8482  11.00000  0.05    0.27 
Q5    1   0.4245  0.4190  0.7700  11.00000  0.05    0.27 
Q6    1   0.7174  0.0471  0.2903  11.00000  0.05    0.25 
Q7    1   0.6933  0.1688  0.8146  11.00000  0.05    0.23 
Q8    1   0.8654 -0.1538  0.1922  11.00000  0.05    0.23 
Q9    1   0.6535 -0.0238  0.9422  11.00000  0.05    0.20 
Q10   1   0.5219  0.3715  0.8140  11.00000  0.05    0.20 
Q11   1   0.4957  0.3738  0.8354  11.00000  0.05    0.20 
Q12   1   0.3939  0.4940  0.8249  11.00000  0.05    0.18 
Q13   1   0.4156  0.4592  0.8342  11.00000  0.05    0.18 
Q14   1   0.8260  0.1056  0.9349  11.00000  0.05    0.18 
Q15   1   0.4368  0.4046  0.7070  11.00000  0.05    0.18 
Q16   1   0.4559  0.3102  0.3537  11.00000  0.05    0.17 
Q17   1   0.6434  0.2647  0.6786  11.00000  0.05    0.17 
Q18   1   0.6948  0.0582  0.2098  11.00000  0.05    0.17 
Q19   1   0.4847  0.3775  0.8942  11.00000  0.05    0.16 
Q20   1   0.7984  0.0712  0.6881  11.00000  0.05    0.16 
; 
_shelx_res_checksum    1627 
  
_shelx_hkl_file 
; 
  -1   0   0   57.30    1.18 
  -1   0   0   56.26    1.20 
  -1   0   0   59.00    1.23 
  -1   0   0   57.71    1.20 
  -1   0   0   59.33    1.23 
   1   0   0   58.88    1.22 
   1   0   0   58.44    1.19 
   1   0   0   55.87    1.19 
   1   0   0   57.47    1.20 
   1   0   0   55.05    1.19 
  -2   0   0   25.53    0.53 
  -2   0   0   24.82    0.53 
  -2   0   0   25.07    0.54 
  -2   0   0   25.27    0.54 
  -2   0   0   24.41    0.53 
  -2   0   0   24.48    0.54 
   2   0   0   25.34    0.53 
   2   0   0   24.22    0.53 
   2   0   0   25.53    0.54 
   2   0   0   25.73    0.54 
   2   0   0   24.78    0.54 
  -3   0   0   35.33    0.78 
  -3   0   0   37.18    0.78 
   3   0   0   36.66    0.78 
   3   0   0   36.10    0.78 
   3   0   0   36.86    0.78 
  -4   0   0   11.94    0.29 
  -4   0   0   11.57    0.30 
   4   0   0   12.19    0.30 
   4   0   0   11.86    0.31 
   4   0   0   11.87    0.30 
  -5   0   0    0.14    0.05 
  -5   0   0    0.09    0.04 
   5   0   0    0.04    0.05 
   5   0   0    0.05    0.04 
   5   0   0    0.01    0.05 
  -6   0   0    0.69    0.08 
  -6   0   0    0.82    0.08 
   6   0   0    0.79    0.09 
   6   0   0    0.59    0.08 
   6   0   0    0.83    0.09 
  -7   0   0    0.50    0.08 
  -7   0   0    0.51    0.08 
   7   0   0    0.38    0.07 
   7   0   0    0.44    0.08 
   7   0   0    0.38    0.09 
  -8   0   0    0.22    0.07 
  -8   0   0    0.27    0.08 
   8   0   0    0.22    0.07 
   8   0   0    0.13    0.08 
  -9   0   0    0.63    0.10 
  -9   0   0    0.46    0.10 
  -9   0   0    0.54    0.10 
   9   0   0    0.47    0.10 
   9   0   0    0.58    0.11 
   9   0   0    0.44    0.09 
 -10   0   0    3.63    0.21 
 -10   0   0    3.70    0.21 
 -10   0   0    3.52    0.22 
  10   0   0    3.37    0.20 
  10   0   0    3.66    0.26 
  10   0   0    3.83    0.22 
 -11   0   0    0.77    0.14 
 -11   0   0    0.54    0.12 
 -11   0   0    0.47    0.12 
  11   0   0    0.49    0.15 
  11   0   0    0.48    0.12 
  11   0   0    0.77    0.14 
 -12   0   0    0.39    0.12 
  12   0   0    0.41    0.13 
  11  -1   0    0.34    0.12 
  11  -1   0    0.14    0.13 
  11  -1   0    0.25    0.12 
 -11   1   0    0.42    0.12 
 -11   1   0    0.55    0.13 
 -11   1   0    0.29    0.11 
  10  -1   0    0.58    0.13 
  10  -1   0    0.65    0.13 
  10  -1   0    0.58    0.12 
 -10   1   0    0.63    0.13 
 -10   1   0    0.48    0.12 
 -10   1   0    0.53    0.11 
   9  -1   0    0.09    0.08 
   9  -1   0   -0.14    0.08 
   9  -1   0    0.17    0.09 
  -9   1   0   -0.03    0.07 
  -9   1   0   -0.03    0.08 
  -9   1   0    0.01    0.08 
   8  -1   0    0.43    0.09 
   8  -1   0    0.29    0.09 
   8  -1   0    0.47    0.09 
  -8   1   0    0.22    0.08 
  -8   1   0    0.47    0.09 
  -8   1   0    0.25    0.08 
   7  -1   0    0.05    0.06 
   7  -1   0   -0.01    0.06 
   7  -1   0    0.07    0.06 
  -7   1   0    0.17    0.06 
  -7   1   0    0.01    0.06 
  -7   1   0    0.07    0.06 
   6  -1   0    0.73    0.08 
   6  -1   0    0.62    0.08 
   6  -1   0    0.83    0.10 
  -6   1   0    0.71    0.08 
  -6   1   0    0.62    0.08 
  -6   1   0    0.60    0.08 
   5  -1   0    0.14    0.05 
   5  -1   0    0.16    0.05 
   5  -1   0    0.24    0.06 
  -5   1   0    0.13    0.04 
  -5   1   0    0.05    0.05 
  -5   1   0    0.18    0.05 
   4  -1   0    1.39    0.09 
   4  -1   0    1.23    0.09 
   4  -1   0    1.49    0.10 
  -4   1   0    1.37    0.09 
  -4   1   0    1.56    0.09 
  -4   1   0    1.60    0.09 
   3  -1   0    0.00    0.03 
   3  -1   0   -0.02    0.04 
  -3   1   0   -0.07    0.03 
  -3   1   0    0.02    0.03 
  -3   1   0    0.03    0.03 
   2  -1   0   25.20    0.55 
   2  -1   0   25.07    0.55 
   2  -1   0   25.29    0.55 
  -2   1   0   24.75    0.54 
  -2   1   0   26.67    0.55 
  -2   1   0   24.60    0.55 
  -2   1   0   25.40    0.54 
   1  -1   0  293.89    6.04 
   1  -1   0  289.89    7.06 
   1  -1   0  306.86    6.04 
   1  -1   0  286.77    6.02 
   1  -1   0  289.96    7.16 
   1  -1   0  296.96    6.02 
  -1   1   0  281.49    6.02 
  -1   1   0  288.26    6.05 
  -1   1   0  286.87    6.95 
  -1   1   0  290.90    6.02 
  -1   1   0  295.36    6.06 
  -1   1   0  295.61    6.03 
   0  -1   0   42.30    0.89 
   0  -1   0   42.15    0.88 
   0  -1   0   40.44    0.86 
   0  -1   0   42.02    0.87 
   0  -1   0   41.57    0.86 
   0   1   0   41.04    0.87 
   0   1   0   42.51    0.88 
   0   1   0   42.32    0.88 
   0   1   0   43.00    0.88 
   0   1   0   42.09    0.87 
  -1  -1   0   49.56    1.03 
  -1  -1   0   49.98    1.04 
  -1  -1   0   49.88    1.03 
  -1  -1   0   51.11    1.05 
  -1  -1   0   50.25    1.05 
   1   1   0   49.51    1.02 
   1   1   0   50.48    1.05 
   1   1   0   48.68    1.03 
   1   1   0   48.51    1.02 
   1   1   0   48.86    1.03 
  -2  -1   0  587.98   14.31 
  -2  -1   0  610.12   13.95 
  -2  -1   0  622.56   12.50 
  -2  -1   0  646.29   14.03 
  -2  -1   0  603.92   13.28 
   2   1   0  618.13   13.33 
   2   1   0  584.91   14.21 
   2   1   0  591.81   13.59 
   2   1   0  598.45   12.47 
   2   1   0  627.51   14.25 
  -3  -1   0   13.38    0.29 
  -3  -1   0   12.96    0.30 
  -3  -1   0   13.40    0.31 
   3   1   0   13.57    0.30 
   3   1   0   13.03    0.30 
   3   1   0   13.15    0.31 
   3   1   0   12.51    0.31 
  -4  -1   0   10.33    0.27 
  -4  -1   0   10.15    0.26 
   4   1   0   10.32    0.25 
   4   1   0   10.38    0.27 
   4   1   0   10.16    0.26 
   4   1   0   10.45    0.27 
  -5  -1   0    3.63    0.14 
  -5  -1   0    3.76    0.13 
   5   1   0    3.86    0.15 
   5   1   0    3.64    0.15 
   5   1   0    3.83    0.13 
  -6  -1   0   41.68    0.91 
  -6  -1   0   40.38    0.93 
   6   1   0   42.36    0.91 
   6   1   0   41.59    0.93 
   6   1   0   40.94    0.93 
  -7  -1   0    0.21    0.06 
  -7  -1   0    0.37    0.07 
   7   1   0    0.15    0.05 
   7   1   0    0.25    0.07 
   7   1   0    0.06    0.07 
  -8  -1   0    0.36    0.09 
  -8  -1   0    0.42    0.08 
   8   1   0    0.35    0.08 
   8   1   0    0.37    0.08 
   8   1   0    0.46    0.08 
  -9  -1   0    0.01    0.06 
  -9  -1   0   -0.04    0.06 
   9   1   0   -0.09    0.07 
   9   1   0    0.07    0.08 
   9   1   0    0.05    0.06 
 -10  -1   0    0.05    0.07 
 -10  -1   0    0.00    0.07 
  10   1   0    0.07    0.09 
  10   1   0    0.08    0.08 
  10   1   0    0.01    0.10 
 -11  -1   0    0.44    0.11 
 -11  -1   0    0.40    0.11 
 -11  -1   0    0.34    0.11 
  11   1   0    0.29    0.11 
  11   1   0    0.46    0.13 
  11   1   0    0.48    0.16 
 -12  -1   0    0.14    0.10 
 -12  -1   0    0.16    0.11 
 -12  -1   0    0.22    0.11 
  12   1   0    0.22    0.11 
  11  -2   0   -0.04    0.11 
 -11   2   0   -0.16    0.10 
  10  -2   0    0.48    0.13 
  10  -2   0    0.33    0.12 
  10  -2   0    0.33    0.11 
 -10   2   0    0.75    0.13 
 -10   2   0    0.32    0.12 
 -10   2   0    0.41    0.11 
   9  -2   0    0.66    0.13 
   9  -2   0    0.57    0.12 
   9  -2   0    0.59    0.11 
  -9   2   0    0.54    0.11 
  -9   2   0    0.47    0.11 
  -9   2   0    0.31    0.11 
   8  -2   0    0.83    0.12 
   8  -2   0    0.95    0.12 
   8  -2   0    1.04    0.13 
  -8   2   0    0.78    0.11 
  -8   2   0    0.82    0.11 
  -8   2   0    0.72    0.11 
   7  -2   0    1.96    0.14 
   7  -2   0    2.02    0.15 
   7  -2   0    1.83    0.15 
  -7   2   0    2.31    0.16 
  -7   2   0    1.93    0.14 
   6  -2   0    1.58    0.11 
   6  -2   0    1.43    0.12 
   6  -2   0    1.43    0.12 
  -6   2   0    1.39    0.12 
  -6   2   0    1.40    0.12 
  -6   2   0    1.49    0.11 
   5  -2   0    0.29    0.06 
   5  -2   0    0.39    0.06 
   5  -2   0    0.48    0.08 
  -5   2   0    0.41    0.06 
  -5   2   0    0.36    0.07 
  -5   2   0    0.39    0.07 
   4  -2   0    3.67    0.15 
   4  -2   0    3.42    0.15 
   4  -2   0    3.74    0.14 
  -4   2   0    3.28    0.13 
  -4   2   0    3.65    0.14 
  -4   2   0    3.27    0.14 
   3  -2   0    0.06    0.05 
   3  -2   0    0.01    0.04 
   3  -2   0    0.15    0.04 
  -3   2   0    0.15    0.04 
  -3   2   0    0.22    0.04 
  -3   2   0    0.14    0.04 
   2  -2   0   35.03    0.73 
   2  -2   0   34.28    0.73 
   2  -2   0   33.95    0.74 
  -2   2   0   33.97    0.73 
  -2   2   0   33.87    0.74 
  -2   2   0   33.00    0.72 
   1  -2   0   12.11    0.27 
   1  -2   0   12.21    0.29 
   1  -2   0   12.40    0.28 
  -1   2   0   12.29    0.27 
  -1   2   0   12.53    0.27 
  -1   2   0   11.67    0.27 
  -1   2   0   11.96    0.28 
  -1   2   0   11.78    0.28 
   0  -2   0    2.60    0.08 
   0  -2   0    2.53    0.07 
   0  -2   0    2.56    0.09 
   0  -2   0    2.58    0.07 
   0  -2   0    2.66    0.08 
   0   2   0    2.65    0.09 
   0   2   0    2.50    0.07 
   0   2   0    2.54    0.08 
   0   2   0    2.53    0.08 
   0   2   0    2.62    0.08 
  -1  -2   0   68.93    1.47 
  -1  -2   0   71.36    1.46 
  -1  -2   0   70.34    1.44 
  -1  -2   0   68.44    1.44 
  -1  -2   0   72.21    1.44 
   1   2   0   69.09    1.44 
   1   2   0   71.52    1.49 
   1   2   0   71.38    1.48 
   1   2   0   69.03    1.46 
   1   2   0   69.32    1.46 
  -2  -2   0   91.02    1.86 
  -2  -2   0   93.17    1.86 
  -2  -2   0   89.85    1.89 
  -2  -2   0   90.48    1.86 
   2   2   0   91.95    1.91 
   2   2   0   86.44    1.86 
   2   2   0   89.36    1.87 
   2   2   0   91.78    1.91 
  -3  -2   0   35.39    0.72 
  -3  -2   0   34.28    0.75 
   3   2   0   35.24    0.72 
   3   2   0   34.99    0.74 
   3   2   0   34.92    0.75 
   3   2   0   34.23    0.74 
  -4  -2   0   13.97    0.31 
  -4  -2   0   14.42    0.34 
  -4  -2   0   13.89    0.33 
   4   2   0   13.98    0.34 
   4   2   0   13.99    0.34 
   4   2   0   13.99    0.31 
   4   2   0   13.86    0.33 
  -5  -2   0   57.85    1.26 
  -5  -2   0   60.11    1.27 
   5   2   0   57.77    1.27 
   5   2   0   58.99    1.26 
   5   2   0   59.73    1.27 
   5   2   0   60.65    1.24 
  -6  -2   0   54.77    1.21 
  -6  -2   0   55.71    1.20 
   6   2   0   56.99    1.21 
   6   2   0   56.03    1.22 
   6   2   0   55.11    1.18 
   6   2   0   55.11    1.20 
  -7  -2   0    1.10    0.11 
  -7  -2   0    0.92    0.09 
   7   2   0    1.07    0.08 
   7   2   0    0.78    0.09 
   7   2   0    0.92    0.10 
  -8  -2   0   23.87    0.58 
  -8  -2   0   23.22    0.60 
   8   2   0   23.87    0.57 
   8   2   0   24.40    0.61 
   8   2   0   23.04    0.60 
  -9  -2   0    0.06    0.07 
  -9  -2   0    0.03    0.07 
   9   2   0    0.03    0.07 
   9   2   0    0.08    0.08 
   9   2   0    0.07    0.05 
 -10  -2   0    0.95    0.11 
 -10  -2   0    0.93    0.13 
  10   2   0    1.12    0.15 
  10   2   0    0.87    0.12 
  10   2   0    0.91    0.10 
 -11  -2   0    0.06    0.10 
 -11  -2   0    0.08    0.08 
  11   2   0    0.16    0.11 
  11   2   0   -0.01    0.09 
 -12  -2   0   -0.17    0.09 
 -12  -2   0    0.00    0.09 
  12   2   0    0.04    0.12 
  12   2   0    0.09    0.10 
  10  -3   0    0.04    0.10 
  10  -3   0   -0.01    0.11 
 -10   3   0    0.08    0.12 
 -10   3   0    0.00    0.10 
   9  -3   0    0.01    0.10 
   9  -3   0   -0.01    0.09 
   9  -3   0    0.07    0.10 
  -9   3   0    0.03    0.10 
  -9   3   0    0.08    0.08 
  -9   3   0   -0.07    0.09 
   8  -3   0    0.00    0.08 
   8  -3   0    0.09    0.09 
   8  -3   0    0.12    0.08 
  -8   3   0    0.08    0.07 
  -8   3   0    0.04    0.08 
  -8   3   0    0.07    0.08 
   7  -3   0    1.14    0.12 
   7  -3   0    1.19    0.13 
   7  -3   0    0.90    0.13 
  -7   3   0    1.05    0.12 
  -7   3   0    1.05    0.13 
  -7   3   0    1.05    0.11 
   6  -3   0    1.07    0.11 
   6  -3   0    1.55    0.12 
   6  -3   0    1.41    0.14 
  -6   3   0    1.49    0.12 
  -6   3   0    1.37    0.13 
  -6   3   0    1.33    0.13 
   5  -3   0    0.73    0.10 
   5  -3   0    0.68    0.08 
   5  -3   0    0.77    0.09 
  -5   3   0    0.73    0.09 
  -5   3   0    0.64    0.08 
  -5   3   0    0.67    0.09 
   4  -3   0   25.44    0.59 
   4  -3   0   25.22    0.61 
  -4   3   0   24.07    0.59 
  -4   3   0   24.42    0.58 
  -4   3   0   25.66    0.58 
   3  -3   0   29.69    0.70 
   3  -3   0   29.83    0.68 
  -3   3   0   30.99    0.67 
  -3   3   0   30.33    0.68 
  -3   3   0   29.80    0.68 
   2  -3   0    2.24    0.10 
   2  -3   0    2.35    0.12 
  -2   3   0    2.41    0.10 
  -2   3   0    2.37    0.10 
  -2   3   0    2.28    0.09 
   1  -3   0   -0.03    0.04 
   1  -3   0    0.00    0.03 
  -1   3   0   -0.01    0.04 
  -1   3   0   -0.01    0.03 
  -1   3   0    0.02    0.03 
  -1   3   0    0.05    0.04 
   0  -3   0    2.74    0.10 
   0  -3   0    2.60    0.09 
   0  -3   0    2.63    0.08 
   0   3   0    2.67    0.08 
   0   3   0    2.80    0.10 
   0   3   0    2.80    0.10 
   0   3   0    2.64    0.09 
  -1  -3   0    0.05    0.03 
  -1  -3   0    0.03    0.02 
   1   3   0    0.02    0.02 
   1   3   0    0.03    0.01 
   1   3   0    0.01    0.03 
   1   3   0    0.04    0.03 
   1   3   0    0.05    0.03 
   1   3   0    0.04    0.01 
  -2  -3   0    0.88    0.04 
  -2  -3   0    0.93    0.04 
   2   3   0    0.94    0.06 
   2   3   0    0.88    0.04 
   2   3   0    0.86    0.04 
   2   3   0    0.86    0.06 
   2   3   0    1.01    0.06 
  -3  -3   0    5.93    0.16 
  -3  -3   0    6.28    0.18 
   3   3   0    6.01    0.17 
   3   3   0    6.09    0.16 
   3   3   0    6.36    0.18 
   3   3   0    6.38    0.17 
  -4  -3   0   41.90    0.90 
  -4  -3   0   42.23    0.85 
   4   3   0   41.26    0.85 
   4   3   0   41.47    0.90 
   4   3   0   41.09    0.89 
  -5  -3   0   26.93    0.56 
  -5  -3   0   23.95    0.60 
   5   3   0   26.37    0.59 
   5   3   0   25.93    0.61 
   5   3   0   26.87    0.60 
   5   3   0   26.61    0.56 
  -6  -3   0   10.90    0.29 
   6   3   0    9.51    0.24 
  -7  -3   0   22.48    0.55 
  -7  -3   0   22.07    0.54 
   7   3   0   22.18    0.50 
   7   3   0   22.73    0.54 
   7   3   0   22.12    0.56 
   7   3   0   21.44    0.54 
  -8  -3   0    1.43    0.13 
  -8  -3   0    1.25    0.11 
   8   3   0    1.14    0.11 
   8   3   0    1.08    0.08 
   8   3   0    0.92    0.10 
   8   3   0    1.34    0.13 
  -9  -3   0    2.16    0.14 
  -9  -3   0    2.23    0.16 
   9   3   0    2.23    0.15 
   9   3   0    2.30    0.16 
   9   3   0    2.18    0.12 
 -10  -3   0    0.03    0.07 
 -10  -3   0    0.00    0.08 
  10   3   0   -0.04    0.07 
  10   3   0   -0.10    0.08 
 -11  -3   0   -0.02    0.08 
 -11  -3   0    0.04    0.08 
  11   3   0    0.05    0.09 
  11   3   0    0.24    0.10 
 -12  -3   0    0.06    0.08 
 -12  -3   0    0.35    0.12 
  12   3   0    0.12    0.10 
  12   3   0    0.03    0.10 
 -10   4   0    0.13    0.19 
   9  -4   0   -0.03    0.11 
   9  -4   0   -0.14    0.09 
  -9   4   0   -0.12    0.09 
  -9   4   0    0.08    0.11 
   8  -4   0    0.16    0.10 
   8  -4   0    0.04    0.09 
  -8   4   0    0.11    0.09 
  -8   4   0   -0.03    0.09 
  -8   4   0   -0.08    0.08 
   7  -4   0   -0.14    0.08 
   7  -4   0   -0.10    0.07 
  -7   4   0   -0.06    0.07 
  -7   4   0    0.00    0.07 
  -7   4   0   -0.09    0.07 
   6  -4   0   -0.06    0.08 
   6  -4   0    0.02    0.07 
  -6   4   0   -0.01    0.07 
  -6   4   0   -0.05    0.07 
  -6   4   0    0.03    0.06 
   5  -4   0    2.12    0.15 
   5  -4   0    1.97    0.16 
  -5   4   0    2.19    0.14 
  -5   4   0    2.25    0.13 
  -5   4   0    2.00    0.14 
   4  -4   0    1.93    0.13 
   4  -4   0    1.94    0.14 
  -4   4   0    2.08    0.12 
  -4   4   0    2.36    0.12 
  -4   4   0    1.75    0.12 
   3  -4   0    1.59    0.12 
   3  -4   0    1.72    0.11 
  -3   4   0    1.68    0.09 
  -3   4   0    1.41    0.11 
  -3   4   0    1.44    0.11 
   2  -4   0   61.15    1.28 
   2  -4   0   59.44    1.31 
  -2   4   0   59.43    1.29 
  -2   4   0   60.58    1.27 
  -2   4   0   60.81    1.29 
   1  -4   0    0.00    0.02 
   1  -4   0    0.04    0.04 
  -1   4   0    0.02    0.04 
  -1   4   0    0.01    0.03 
  -1   4   0    0.11    0.04 
   0  -4   0    1.24    0.08 
   0  -4   0    1.26    0.05 
   0   4   0    1.33    0.07 
   0   4   0    1.41    0.08 
   0   4   0    1.47    0.08 
   0   4   0    1.30    0.05 
  -1  -4   0    2.25    0.09 
   1   4   0    2.11    0.06 
   1   4   0    2.18    0.09 
   1   4   0    2.05    0.09 
   1   4   0    2.24    0.09 
   1   4   0    2.16    0.06 
  -2  -4   0    9.54    0.20 
  -2  -4   0    9.70    0.22 
   2   4   0    9.53    0.22 
   2   4   0    9.24    0.24 
   2   4   0    9.33    0.20 
   2   4   0    9.36    0.24 
   2   4   0    9.76    0.24 
  -3  -4   0   22.78    0.48 
  -3  -4   0   23.23    0.53 
  -3  -4   0   22.97    0.49 
   3   4   0   22.63    0.52 
   3   4   0   23.41    0.49 
   3   4   0   22.97    0.52 
   3   4   0   23.12    0.48 
   3   4   0   22.82    0.52 
  -4  -4   0    1.28    0.09 
   4   4   0    1.26    0.08 
   4   4   0    1.36    0.09 
   4   4   0    1.18    0.08 
   4   4   0    1.08    0.07 
  -5  -4   0   -0.06    0.04 
   5   4   0    0.08    0.04 
   5   4   0    0.05    0.04 
   5   4   0    0.01    0.04 
  -6  -4   0    0.24    0.06 
  -6  -4   0    0.29    0.03 
   6   4   0    0.24    0.06 
   6   4   0    0.27    0.03 
   6   4   0    0.27    0.05 
   6   4   0    0.24    0.06 
  -7  -4   0    9.98    0.30 
  -7  -4   0   10.07    0.29 
   7   4   0   10.16    0.31 
   7   4   0   10.17    0.24 
   7   4   0   10.32    0.30 
   7   4   0   10.11    0.29 
  -8  -4   0   23.21    0.56 
  -8  -4   0   22.08    0.57 
   8   4   0   21.99    0.58 
   8   4   0   22.04    0.56 
   8   4   0   21.97    0.50 
   8   4   0   22.84    0.56 
  -9  -4   0    1.57    0.14 
  -9  -4   0    1.19    0.11 
   9   4   0    1.19    0.12 
   9   4   0    1.10    0.11 
   9   4   0    1.19    0.13 
 -10  -4   0    0.86    0.12 
 -10  -4   0    0.83    0.11 
  10   4   0    0.81    0.12 
  10   4   0    0.82    0.12 
 -11  -4   0   -0.09    0.07 
 -11  -4   0   -0.03    0.08 
  11   4   0    0.28    0.10 
  11   4   0    0.01    0.08 
 -12  -4   0    3.57    0.24 
 -12  -4   0    3.31    0.21 
  12   4   0    3.09    0.22 
  12   4   0    3.31    0.24 
   9  -5   0    0.09    0.11 
  -9   5   0   -0.11    0.09 
   8  -5   0    0.04    0.09 
   8  -5   0    0.07    0.11 
  -8   5   0   -0.08    0.10 
  -8   5   0   -0.07    0.09 
   7  -5   0   -0.06    0.08 
   7  -5   0    0.15    0.09 
  -7   5   0    0.30    0.11 
  -7   5   0    0.06    0.08 
   6  -5   0    0.26    0.10 
   6  -5   0    0.18    0.08 
  -6   5   0    0.34    0.10 
  -6   5   0    0.23    0.08 
  -6   5   0    0.20    0.09 
   5  -5   0    0.09    0.08 
   5  -5   0    0.04    0.06 
  -5   5   0    0.10    0.07 
  -5   5   0    0.00    0.06 
  -5   5   0    0.04    0.06 
   4  -5   0   -0.04    0.05 
   4  -5   0    0.04    0.07 
  -4   5   0    0.00    0.06 
  -4   5   0   -0.01    0.06 
  -4   5   0   -0.08    0.05 
   3  -5   0    1.44    0.12 
   3  -5   0    1.61    0.11 
  -3   5   0    1.82    0.11 
  -3   5   0    1.64    0.13 
  -3   5   0    1.83    0.13 
   2  -5   0    1.31    0.09 
   2  -5   0    1.34    0.11 
  -2   5   0    1.27    0.11 
  -2   5   0    1.62    0.11 
  -2   5   0    1.36    0.09 
   1  -5   0    0.15    0.05 
   1  -5   0    0.25    0.04 
  -1   5   0    0.21    0.05 
  -1   5   0    0.25    0.05 
  -1   5   0    0.24    0.05 
   0  -5   0    1.37    0.06 
   0  -5   0    1.39    0.09 
   0   5   0    1.50    0.09 
   0   5   0    1.46    0.09 
   0   5   0    1.42    0.06 
   0   5   0    1.46    0.08 
  -1  -5   0   13.99    0.34 
   1   5   0   13.89    0.35 
   1   5   0   13.92    0.35 
   1   5   0   13.85    0.34 
   1   5   0   14.20    0.30 
   1   5   0   13.99    0.30 
  -2  -5   0    3.15    0.11 
   2   5   0    3.08    0.12 
   2   5   0    3.09    0.12 
   2   5   0    3.23    0.13 
  -3  -5   0    0.61    0.04 
  -3  -5   0    0.49    0.04 
   3   5   0    0.52    0.04 
   3   5   0    0.45    0.06 
   3   5   0    0.55    0.06 
   3   5   0    0.59    0.04 
   3   5   0    0.49    0.06 
  -4  -5   0   33.98    0.77 
   4   5   0   35.14    0.77 
   4   5   0   34.56    0.73 
   4   5   0   34.35    0.77 
   4   5   0   32.99    0.76 
  -5  -5   0   48.21    1.06 
   5   5   0   46.96    1.06 
   5   5   0   48.54    1.06 
   5   5   0   48.51    1.03 
   5   5   0   49.40    1.07 
  -6  -5   0    0.00    0.04 
   6   5   0    0.01    0.04 
   6   5   0   -0.04    0.04 
   6   5   0    0.01    0.04 
  -7  -5   0    0.39    0.07 
   7   5   0    0.14    0.05 
   7   5   0    0.29    0.07 
   7   5   0    0.40    0.07 
  -8  -5   0   -0.03    0.06 
  -8  -5   0   -0.02    0.05 
   8   5   0   -0.15    0.05 
   8   5   0    0.03    0.05 
   8   5   0   -0.06    0.05 
  -9  -5   0    0.38    0.08 
  -9  -5   0    0.43    0.08 
   9   5   0    0.54    0.10 
   9   5   0    0.42    0.08 
   9   5   0    0.29    0.07 
 -10  -5   0    0.47    0.10 
 -10  -5   0    0.59    0.10 
  10   5   0    0.45    0.10 
  10   5   0    0.47    0.09 
  10   5   0    0.67    0.11 
 -11  -5   0    5.52    0.26 
 -11  -5   0    5.62    0.25 
  11   5   0    5.51    0.27 
  11   5   0    5.88    0.26 
  11   5   0    5.19    0.25 
 -12  -5   0    0.70    0.12 
 -12  -5   0    0.96    0.15 
  12   5   0    0.75    0.13 
  12   5   0    0.88    0.14 
 -13  -5   0    0.09    0.11 
  13   5   0   -0.04    0.10 
   8  -6   0    0.01    0.12 
  -8   6   0    0.00    0.11 
   7  -6   0   -0.04    0.11 
   7  -6   0   -0.05    0.09 
  -7   6   0   -0.06    0.10 
  -7   6   0    0.07    0.09 
   6  -6   0    0.32    0.11 
   6  -6   0    0.28    0.09 
  -6   6   0    0.45    0.10 
  -6   6   0    0.32    0.10 
   5  -6   0    0.18    0.10 
   5  -6   0   -0.01    0.07 
  -5   6   0    0.03    0.06 
  -5   6   0   -0.04    0.07 
  -5   6   0    0.07    0.09 
   4  -6   0    0.39    0.10 
   4  -6   0    0.44    0.08 
  -4   6   0    0.55    0.10 
  -4   6   0    0.59    0.11 
  -4   6   0    0.54    0.08 
   3  -6   0    0.45    0.10 
   3  -6   0    0.31    0.06 
  -3   6   0    0.28    0.06 
  -3   6   0    0.31    0.08 
  -3   6   0    0.31    0.08 
   2  -6   0    0.00    0.04 
   2  -6   0   -0.06    0.06 
  -2   6   0    0.05    0.05 
  -2   6   0   -0.05    0.06 
  -2   6   0    0.02    0.04 
   1  -6   0    0.20    0.04 
   1  -6   0    0.09    0.06 
  -1   6   0    0.11    0.06 
  -1   6   0    0.20    0.06 
  -1   6   0    0.20    0.05 
   0  -6   0    0.41    0.07 
   0  -6   0    0.59    0.05 
   0   6   0    0.53    0.06 
   0   6   0    0.58    0.07 
   0   6   0    0.58    0.07 
  -1  -6   0    1.52    0.09 
   1   6   0    1.65    0.10 
   1   6   0    1.55    0.09 
   1   6   0    1.53    0.05 
   1   6   0    1.52    0.05 
   1   6   0    1.56    0.10 
  -2  -6   0    0.79    0.07 
   2   6   0    0.62    0.07 
   2   6   0    0.77    0.07 
   2   6   0    0.69    0.07 
  -3  -6   0    1.04    0.06 
  -4  -6   0    0.02    0.05 
  -4  -6   0    0.07    0.02 
  -4  -6   0    0.06    0.02 
   4   6   0    0.06    0.02 
   4   6   0    0.08    0.05 
   4   6   0    0.10    0.02 
   4   6   0    0.03    0.05 
   4   6   0    0.05    0.05 
  -5  -6   0    0.76    0.08 
   5   6   0    0.96    0.10 
   5   6   0    0.94    0.09 
   5   6   0    1.12    0.09 
   5   6   0    0.97    0.06 
  -6  -6   0   10.81    0.32 
   6   6   0   10.79    0.32 
   6   6   0   10.75    0.31 
   6   6   0   10.86    0.28 
   6   6   0   10.82    0.31 
  -7  -6   0    0.11    0.06 
   7   6   0   -0.01    0.04 
   7   6   0    0.01    0.06 
   7   6   0    0.08    0.05 
  -8  -6   0    0.25    0.08 
   8   6   0    0.26    0.07 
   8   6   0    0.28    0.07 
   8   6   0    0.23    0.06 
  -9  -6   0    0.29    0.08 
  -9  -6   0    0.30    0.08 
   9   6   0    0.27    0.08 
   9   6   0    0.35    0.07 
   9   6   0    0.36    0.09 
 -10  -6   0    0.05    0.07 
 -10  -6   0    0.02    0.08 
  10   6   0   -0.06    0.06 
  10   6   0   -0.11    0.08 
  10   6   0    0.14    0.08 
 -11  -6   0    0.48    0.09 
 -11  -6   0    0.24    0.11 
  11   6   0    0.37    0.09 
  11   6   0    0.21    0.10 
  11   6   0    0.36    0.09 
 -12  -6   0    0.05    0.10 
 -12  -6   0   -0.05    0.08 
  12   6   0    0.10    0.10 
  12   6   0    0.16    0.09 
  12   6   0    0.09    0.08 
 -13  -6   0    0.33    0.12 
  13   6   0    0.52    0.11 
  -7   7   0    0.23    0.19 
  -7   7   0    0.28    0.12 
   6  -7   0    0.83    0.15 
  -6   7   0    0.96    0.15 
  -6   7   0    0.71    0.14 
   5  -7   0    0.40    0.12 
  -5   7   0    0.37    0.11 
  -5   7   0    0.50    0.12 
   4  -7   0    0.10    0.07 
   4  -7   0   -0.11    0.08 
  -4   7   0    0.03    0.08 
  -4   7   0    0.02    0.08 
   3  -7   0    0.39    0.10 
   3  -7   0    0.21    0.06 
  -3   7   0    0.37    0.09 
  -3   7   0    0.18    0.06 
  -3   7   0    0.12    0.09 
   2  -7   0    1.12    0.13 
   2  -7   0    1.05    0.09 
  -2   7   0    1.30    0.13 
  -2   7   0    1.28    0.10 
  -2   7   0    1.20    0.12 
   1  -7   0    1.02    0.11 
   1  -7   0    0.89    0.08 
  -1   7   0    1.10    0.09 
  -1   7   0    0.78    0.09 
  -1   7   0    0.94    0.11 
   0  -7   0    0.18    0.06 
   0  -7   0    0.29    0.04 
   0   7   0    0.22    0.05 
   0   7   0    0.27    0.07 
   0   7   0    0.30    0.03 
   0   7   0    0.48    0.08 
  -1  -7   0    0.21    0.06 
   1   7   0    0.22    0.02 
   1   7   0    0.29    0.07 
   1   7   0    0.17    0.06 
   1   7   0    0.24    0.05 
  -2  -7   0    0.23    0.05 
   2   7   0    0.03    0.06 
   2   7   0    0.12    0.05 
   2   7   0    0.11    0.05 
  -3  -7   0    0.42    0.05 
   3   7   0    0.59    0.08 
   3   7   0    0.42    0.07 
   3   7   0    0.52    0.07 
  -4  -7   0   10.26    0.25 
  -4  -7   0    9.91    0.22 
   4   7   0   10.06    0.30 
   4   7   0   10.34    0.22 
   4   7   0    9.91    0.29 
   4   7   0    9.91    0.30 
  -5  -7   0    8.78    0.20 
  -5  -7   0    8.69    0.28 
   5   7   0    9.36    0.28 
   5   7   0    8.85    0.22 
   5   7   0    9.22    0.28 
   5   7   0    8.99    0.28 
  -6  -7   0    0.01    0.05 
   6   7   0    0.05    0.05 
   6   7   0    0.19    0.07 
   6   7   0    0.09    0.05 
   6   7   0    0.13    0.04 
  -7  -7   0    0.80    0.10 
   7   7   0    1.10    0.11 
   7   7   0    1.12    0.12 
  -8  -7   0    0.77    0.10 
   8   7   0    0.69    0.10 
   8   7   0    0.71    0.08 
   8   7   0    0.58    0.09 
  -9  -7   0    4.63    0.22 
   9   7   0    4.38    0.22 
   9   7   0    3.99    0.20 
   9   7   0    4.15    0.18 
 -10  -7   0    0.07    0.07 
 -10  -7   0    0.22    0.09 
  10   7   0    0.17    0.07 
  10   7   0    0.10    0.09 
  10   7   0    0.29    0.09 
 -11  -7   0    1.08    0.15 
 -11  -7   0    0.80    0.12 
  11   7   0    1.27    0.13 
  11   7   0    1.28    0.15 
  11   7   0    0.94    0.14 
 -12  -7   0    0.21    0.08 
 -12  -7   0    0.05    0.08 
  12   7   0    0.07    0.08 
  12   7   0    0.07    0.09 
  12   7   0    0.02    0.10 
  13   7   0    0.00    0.08 
  -6   8   0    0.24    0.12 
   5  -8   0    0.02    0.11 
  -5   8   0    0.10    0.10 
  -5   8   0   -0.06    0.10 
   4  -8   0   -0.11    0.09 
  -4   8   0    0.05    0.11 
  -4   8   0    0.05    0.08 
   3  -8   0    0.12    0.09 
  -3   8   0    0.33    0.11 
  -3   8   0    0.22    0.09 
   2  -8   0    0.42    0.10 
  -2   8   0    0.56    0.11 
  -2   8   0    0.51    0.09 
  -2   8   0    0.49    0.10 
   1  -8   0    0.42    0.10 
  -1   8   0    0.57    0.10 
  -1   8   0    0.56    0.08 
  -1   8   0    0.51    0.10 
   0  -8   0    1.52    0.13 
   0   8   0    1.67    0.14 
   0   8   0    1.49    0.14 
   0   8   0    1.65    0.11 
  -1  -8   0    1.20    0.11 
   1   8   0    1.26    0.12 
   1   8   0    1.18    0.10 
   1   8   0    1.24    0.12 
  -2  -8   0    0.11    0.05 
   2   8   0    0.11    0.07 
   2   8   0   -0.01    0.05 
   2   8   0    0.10    0.06 
  -3  -8   0    0.23    0.05 
   3   8   0    0.34    0.07 
   3   8   0    0.49    0.08 
   3   8   0    0.26    0.07 
   4   8   0    0.33    0.07 
   4   8   0    0.38    0.08 
   4   8   0    0.38    0.08 
  -5  -8   0    0.23    0.07 
   5   8   0    0.24    0.07 
   5   8   0    0.25    0.07 
   5   8   0    0.26    0.07 
  -6  -8   0    2.27    0.14 
   6   8   0    2.21    0.15 
   6   8   0    2.16    0.14 
   6   8   0    2.40    0.15 
  -7  -8   0    0.39    0.09 
   7   8   0    0.37    0.08 
   7   8   0    0.43    0.08 
   7   8   0    0.44    0.09 
   7   8   0    0.39    0.06 
  -8  -8   0    1.41    0.14 
   8   8   0    1.68    0.15 
   8   8   0    1.40    0.10 
   8   8   0    1.43    0.15 
  -9  -8   0    0.83    0.12 
   9   8   0    0.74    0.09 
   9   8   0    0.92    0.12 
   9   8   0    0.63    0.11 
 -10  -8   0    5.60    0.27 
  10   8   0    5.71    0.23 
  10   8   0    5.80    0.27 
  10   8   0    5.44    0.25 
 -11  -8   0    0.35    0.11 
 -11  -8   0    0.57    0.11 
  11   8   0    0.40    0.09 
  11   8   0    0.25    0.11 
  11   8   0    0.59    0.11 
 -12  -8   0    0.59    0.12 
 -12  -8   0    0.54    0.13 
  12   8   0    0.77    0.13 
  12   8   0    0.63    0.13 
  12   8   0    0.73    0.14 
  -5   9   0    0.02    0.11 
   4  -9   0    0.04    0.10 
  -4   9   0    0.14    0.10 
  -4   9   0   -0.04    0.11 
   3  -9   0    0.00    0.09 
  -3   9   0    0.04    0.09 
  -3   9   0    0.07    0.09 
   2  -9   0    0.10    0.09 
  -2   9   0    0.19    0.11 
  -2   9   0    0.02    0.08 
   1  -9   0    1.40    0.15 
  -1   9   0    1.58    0.16 
  -1   9   0    1.76    0.17 
   0  -9   0    1.00    0.12 
   0   9   0    1.07    0.10 
   0   9   0    1.06    0.12 
   0   9   0    0.87    0.11 
  -1  -9   0    0.09    0.07 
   1   9   0    0.08    0.07 
   1   9   0    0.00    0.07 
   1   9   0    0.09    0.05 
  -2  -9   0    3.94    0.18 
   2   9   0    4.55    0.20 
   2   9   0    4.17    0.18 
   2   9   0    4.76    0.22 
  -3  -9   0    1.50    0.11 
   3   9   0    1.68    0.13 
   3   9   0    2.00    0.14 
   3   9   0    1.48    0.14 
   4   9   0    1.45    0.13 
   4   9   0    1.51    0.12 
   4   9   0    1.77    0.15 
  -5  -9   0    1.31    0.12 
   5   9   0    1.31    0.13 
   5   9   0    1.40    0.13 
   5   9   0    1.55    0.15 
  -6  -9   0    0.12    0.07 
   6   9   0    0.10    0.08 
   6   9   0    0.12    0.08 
   6   9   0    0.11    0.07 
  -7  -9   0    0.06    0.07 
   7   9   0   -0.02    0.07 
   7   9   0   -0.05    0.07 
   7   9   0   -0.01    0.07 
  -8  -9   0    0.46    0.09 
   8   9   0    0.61    0.11 
   8   9   0    0.44    0.11 
   8   9   0    0.55    0.09 
  -9  -9   0    2.94    0.20 
   9   9   0    2.93    0.19 
   9   9   0    2.68    0.19 
 -10  -9   0    0.27    0.10 
  10   9   0    0.26    0.09 
  10   9   0    0.22    0.10 
 -11  -9   0    1.72    0.18 
 -11  -9   0    1.54    0.16 
  11   9   0    1.39    0.15 
  11   9   0    1.32    0.16 
 -12  -9   0    3.23    0.24 
 -12  -9   0    3.28    0.23 
  12   9   0    3.37    0.23 
  12   9   0    3.53    0.23 
  -4  10   0    0.00    0.13 
   3 -10   0    0.01    0.10 
  -3  10   0    0.07    0.12 
  -3  10   0    0.03    0.11 
   2 -10   0    0.00    0.09 
  -2  10   0   -0.24    0.08 
  -2  10   0   -0.03    0.09 
   1 -10   0    0.02    0.08 
  -1  10   0    0.03    0.11 
  -1  10   0    0.04    0.09 
   0 -10   0    0.07    0.08 
   0  10   0    0.11    0.11 
   0  10   0    0.01    0.08 
  -1 -10   0    0.95    0.12 
   1  10   0    1.32    0.15 
   1  10   0    1.37    0.15 
  -2 -10   0    1.00    0.11 
   2  10   0    1.21    0.13 
   2  10   0    1.04    0.11 
   2  10   0    1.18    0.14 
   3  10   0    0.46    0.10 
   3  10   0    0.59    0.11 
   3  10   0    0.53    0.09 
   4  10   0    0.20    0.07 
   4  10   0    0.43    0.09 
   4  10   0    0.35    0.10 
  -5 -10   0    0.10    0.07 
   5  10   0    0.14    0.08 
   5  10   0    0.07    0.08 
   5  10   0    0.11    0.07 
  -6 -10   0   -0.01    0.06 
   6  10   0    0.14    0.09 
   6  10   0   -0.11    0.06 
   6  10   0    0.16    0.08 
  -7 -10   0    1.31    0.14 
   7  10   0    1.66    0.16 
   7  10   0    1.53    0.14 
   7  10   0    1.73    0.16 
  -8 -10   0    0.46    0.10 
   8  10   0    0.48    0.10 
   8  10   0    0.46    0.10 
   8  10   0    0.47    0.11 
  -9 -10   0    0.08    0.09 
   9  10   0   -0.11    0.08 
   9  10   0   -0.08    0.08 
 -10 -10   0    0.08    0.09 
  10  10   0    0.04    0.08 
  10  10   0    0.00    0.09 
 -11 -10   0    0.12    0.10 
  11  10   0    0.23    0.11 
  11  10   0    0.02    0.09 
   2 -11   0   -0.10    0.09 
  -2  11   0    0.01    0.11 
   1 -11   0    0.00    0.09 
  -1  11   0    0.05    0.10 
  -1  11   0   -0.01    0.11 
   0 -11   0    0.08    0.09 
   0  11   0   -0.08    0.11 
   0  11   0    0.01    0.09 
  -1 -11   0    0.01    0.08 
   1  11   0   -0.06    0.08 
   1  11   0    0.13    0.10 
   2  11   0    0.62    0.13 
   2  11   0    0.66    0.12 
   3  11   0    0.26    0.11 
   3  11   0    0.15    0.09 
   4  11   0   -0.04    0.08 
   4  11   0   -0.06    0.06 
   4  11   0    0.08    0.09 
  -5 -11   0   -0.04    0.07 
   5  11   0   -0.04    0.07 
   5  11   0    0.05    0.08 
   5  11   0    0.03    0.07 
  -6 -11   0    5.55    0.26 
   6  11   0    5.60    0.25 
   6  11   0    5.53    0.26 
   6  11   0    5.33    0.26 
  -7 -11   0    4.29    0.23 
   7  11   0    4.75    0.25 
   7  11   0    4.77    0.24 
   7  11   0    4.30    0.23 
  -8 -11   0    1.19    0.15 
   8  11   0    0.84    0.13 
   8  11   0    1.14    0.14 
   8  11   0    1.10    0.15 
  -9 -11   0    1.85    0.19 
   9  11   0    1.97    0.19 
   9  11   0    2.07    0.18 
   9  11   0    1.77    0.19 
 -10 -11   0    0.23    0.10 
  10  11   0    0.29    0.11 
  10  11   0    0.35    0.12 
 -11 -11   0    0.11    0.11 
  11  11   0    0.06    0.16 
  11  11   0    0.06    0.10 
   1 -12   0    0.06    0.10 
   0 -12   0    0.10    0.10 
   0  12   0    0.07    0.11 
   1  12   0    0.17    0.12 
   1  12   0    0.37    0.12 
   2  12   0    0.11    0.10 
   2  12   0   -0.10    0.10 
   3  12   0    0.11    0.11 
   3  12   0    0.13    0.10 
   4  12   0   -0.08    0.10 
   4  12   0    0.03    0.09 
  -5 -12   0    0.16    0.09 
   5  12   0    0.29    0.12 
   5  12   0    0.35    0.10 
  -6 -12   0    1.10    0.15 
   6  12   0    0.92    0.13 
   6  12   0    0.92    0.14 
   6  12   0    1.06    0.14 
  -7 -12   0    0.33    0.10 
   7  12   0    0.35    0.11 
   7  12   0    0.13    0.10 
   7  12   0    0.15    0.09 
  -8 -12   0    4.85    0.26 
   8  12   0    4.42    0.25 
   8  12   0    4.84    0.26 
   8  12   0    4.70    0.26 
  -9 -12   0    3.10    0.23 
   9  12   0    3.13    0.22 
   9  12   0    2.86    0.23 
   9  12   0    2.83    0.22 
 -10 -12   0    0.18    0.12 
  10  12   0    0.11    0.10 
   2  13   0   -0.01    0.11 
   3  13   0    0.09    0.11 
   4  13   0    0.22    0.11 
  -5 -13   0    0.03    0.08 
   5  13   0    0.04    0.16 
   5  13   0   -0.08    0.09 
  -6 -13   0   -0.16    0.08 
   6  13   0   -0.07    0.09 
  -7 -13   0    0.39    0.12 
   7  13   0    0.01    0.10 
  -8 -13   0    0.50    0.12 
   8  13   0    0.53    0.12 
   8  13   0    1.04    0.16 
   9  13   0   -0.02    0.09 
   9  13  -1   -0.03    0.10 
   8  13  -1    0.40    0.12 
   8  13  -1    0.43    0.12 
  -8 -13   1    0.54    0.13 
   7  13  -1    0.78    0.14 
   7  13  -1    0.61    0.13 
  -7 -13   1    0.75    0.14 
   6  13  -1   -0.12    0.09 
  -6 -13   1    0.09    0.10 
   5  13  -1    0.60    0.14 
  -5 -13   1    0.58    0.12 
   4  13  -1    0.38    0.12 
   3  13  -1    0.03    0.10 
  10  12  -1    0.06    0.11 
 -10 -12   1    0.19    0.12 
   9  12  -1    0.32    0.11 
   9  12  -1    0.17    0.10 
   9  12  -1    0.18    0.11 
  -9 -12   1    0.09    0.10 
   8  12  -1    0.20    0.10 
   8  12  -1    0.06    0.10 
   8  12  -1    0.09    0.10 
  -8 -12   1    0.12    0.10 
   7  12  -1    0.23    0.11 
   7  12  -1    0.14    0.09 
   7  12  -1    0.25    0.11 
  -7 -12   1    0.21    0.10 
   6  12  -1    0.96    0.13 
   6  12  -1    1.21    0.15 
   6  12  -1    1.02    0.15 
  -6 -12   1    0.95    0.14 
   5  12  -1    0.42    0.13 
   5  12  -1    0.49    0.11 
   5  12  -1    0.52    0.11 
  -5 -12   1    0.69    0.12 
   4  12  -1    0.39    0.13 
   4  12  -1    0.39    0.11 
   3  12  -1    0.39    0.12 
   3  12  -1    0.58    0.12 
   2  12  -1    1.00    0.15 
   2  12  -1    1.07    0.17 
   1  12  -1    0.63    0.15 
   1  12  -1    0.43    0.12 
  11  11  -1   -0.19    0.08 
 -11 -11   1    0.20    0.12 
  10  11  -1    1.09    0.15 
  10  11  -1    1.33    0.16 
 -10 -11   1    1.09    0.15 
   9  11  -1    1.30    0.15 
   9  11  -1    1.48    0.17 
  -9 -11   1    1.26    0.15 
   8  11  -1    0.13    0.09 
   8  11  -1    0.09    0.09 
   8  11  -1    0.03    0.09 
  -8 -11   1    0.13    0.10 
   7  11  -1    0.81    0.13 
   7  11  -1    0.68    0.12 
   7  11  -1    0.58    0.12 
  -7 -11   1    0.72    0.12 
   6  11  -1    0.04    0.08 
   6  11  -1    0.10    0.09 
   6  11  -1   -0.01    0.08 
  -6 -11   1   -0.05    0.08 
   5  11  -1   -0.01    0.08 
   5  11  -1   -0.06    0.07 
   5  11  -1    0.14    0.10 
  -5 -11   1   -0.03    0.07 
   4  11  -1   -0.03    0.08 
   4  11  -1    0.00    0.09 
   4  11  -1    0.04    0.07 
   3  11  -1    0.27    0.11 
   3  11  -1    0.23    0.09 
   3  11  -1    0.24    0.09 
   2  11  -1    1.36    0.17 
   2  11  -1    1.54    0.16 
   1  11  -1    0.00    0.10 
   1  11  -1    0.29    0.10 
  -1 -11   1    0.36    0.09 
   0  11  -1    0.88    0.15 
   0  11  -1    0.60    0.12 
   0 -11   1    0.28    0.10 
  -1  11  -1    0.25    0.13 
  -1  11  -1    0.14    0.10 
   1 -11   1    0.18    0.10 
   2 -11   1   -0.02    0.11 
  11  10  -1    0.90    0.15 
  11  10  -1    0.76    0.13 
 -11 -10   1    1.17    0.16 
  10  10  -1    0.76    0.13 
  10  10  -1    0.81    0.14 
 -10 -10   1    0.90    0.14 
   9  10  -1    0.44    0.11 
   9  10  -1    0.72    0.13 
  -9 -10   1    0.77    0.13 
   8  10  -1    6.34    0.27 
   8  10  -1    6.53    0.29 
   8  10  -1    6.47    0.27 
  -8 -10   1    6.45    0.28 
   7  10  -1    0.45    0.11 
   7  10  -1    0.37    0.09 
   7  10  -1    0.40    0.10 
  -7 -10   1    0.28    0.09 
   6  10  -1    1.39    0.15 
   6  10  -1    1.24    0.14 
   6  10  -1    1.27    0.13 
  -6 -10   1    1.09    0.13 
   5  10  -1    0.27    0.08 
   5  10  -1    0.28    0.09 
   5  10  -1    0.21    0.09 
  -5 -10   1    0.23    0.09 
   4  10  -1    0.00    0.07 
   4  10  -1    0.01    0.08 
   4  10  -1   -0.07    0.06 
   3  10  -1    0.05    0.07 
   3  10  -1    0.05    0.07 
   3  10  -1    0.10    0.08 
   2  10  -1    0.11    0.07 
   2  10  -1    0.10    0.08 
   2  10  -1    0.13    0.08 
  -2 -10   1    0.10    0.07 
   1  10  -1    0.65    0.10 
   1  10  -1    0.67    0.11 
   1  10  -1    0.77    0.13 
  -1 -10   1    0.74    0.11 
   0  10  -1   -0.03    0.11 
   0  10  -1    0.01    0.08 
   0 -10   1    0.07    0.08 
  -1  10  -1    0.08    0.11 
  -1  10  -1    0.15    0.09 
   1 -10   1    0.00    0.08 
  -2  10  -1    0.23    0.10 
  -2  10  -1    0.34    0.13 
   2 -10   1    0.14    0.10 
  -3  10  -1   -0.02    0.12 
  -3  10  -1   -0.13    0.12 
   3 -10   1    0.04    0.10 
  12   9  -1    0.00    0.09 
  12   9  -1    0.01    0.10 
 -12  -9   1    0.07    0.09 
 -12  -9   1   -0.14    0.09 
  11   9  -1    0.32    0.11 
  11   9  -1    0.37    0.12 
 -11  -9   1    0.29    0.11 
 -11  -9   1    0.11    0.09 
  10   9  -1    0.48    0.11 
  10   9  -1    0.60    0.13 
 -10  -9   1    0.53    0.12 
   9   9  -1    4.58    0.24 
   9   9  -1    4.80    0.23 
  -9  -9   1    4.59    0.23 
   8   9  -1    0.35    0.09 
   8   9  -1    0.36    0.09 
  -8  -9   1    0.34    0.09 
   7   9  -1    5.52    0.23 
   7   9  -1    4.46    0.22 
   7   9  -1    5.03    0.23 
  -7  -9   1    5.08    0.23 
   6   9  -1    3.71    0.19 
   6   9  -1    3.60    0.19 
   6   9  -1    3.85    0.20 
  -6  -9   1    3.82    0.19 
   5   9  -1    4.28    0.20 
   5   9  -1    3.91    0.19 
   5   9  -1    4.00    0.19 
  -5  -9   1    4.06    0.20 
   4   9  -1    0.22    0.07 
   4   9  -1    0.10    0.07 
   3   9  -1    2.57    0.17 
   3   9  -1    2.35    0.15 
   3   9  -1    2.51    0.15 
  -3  -9   1    2.27    0.12 
   2   9  -1    0.54    0.09 
   2   9  -1    0.51    0.10 
   2   9  -1    0.42    0.08 
  -2  -9   1    0.39    0.08 
   1   9  -1    0.03    0.06 
   1   9  -1    0.14    0.07 
   1   9  -1    0.08    0.09 
  -1  -9   1    0.10    0.06 
   0   9  -1    0.13    0.07 
   0   9  -1    0.05    0.06 
   0   9  -1   -0.03    0.08 
   0  -9   1   -0.08    0.06 
  -1   9  -1    0.00    0.07 
  -1   9  -1   -0.05    0.09 
   1  -9   1    0.02    0.07 
  -2   9  -1   -0.05    0.10 
  -2   9  -1    0.04    0.08 
   2  -9   1    0.10    0.09 
  -3   9  -1    0.01    0.09 
  -3   9  -1    0.01    0.10 
   3  -9   1    0.02    0.09 
  -4   9  -1    0.29    0.13 
  -4   9  -1    0.12    0.10 
   4  -9   1    0.05    0.09 
  12   8  -1    0.03    0.08 
  12   8  -1   -0.03    0.08 
  12   8  -1    0.07    0.10 
 -12  -8   1   -0.03    0.07 
 -12  -8   1    0.16    0.10 
  11   8  -1    0.62    0.13 
  11   8  -1    0.76    0.11 
  11   8  -1    0.87    0.11 
 -11  -8   1    1.00    0.12 
 -11  -8   1    0.83    0.14 
  10   8  -1    0.16    0.07 
  10   8  -1    0.30    0.10 
  10   8  -1    0.19    0.09 
 -10  -8   1    0.07    0.09 
   9   8  -1    0.12    0.05 
   9   8  -1    0.04    0.08 
   9   8  -1   -0.04    0.07 
  -9  -8   1    0.08    0.07 
   8   8  -1    2.04    0.15 
   8   8  -1    2.13    0.16 
   8   8  -1    2.05    0.11 
  -8  -8   1    2.24    0.16 
   7   8  -1    0.55    0.06 
   7   8  -1    0.52    0.09 
   7   8  -1    0.56    0.10 
   7   8  -1    0.50    0.09 
  -7  -8   1    0.46    0.09 
   6   8  -1    0.95    0.10 
   6   8  -1    0.95    0.11 
   6   8  -1    0.80    0.10 
  -6  -8   1    0.85    0.10 
   5   8  -1    0.17    0.07 
   5   8  -1    0.35    0.08 
   5   8  -1    0.17    0.07 
  -5  -8   1    0.23    0.07 
   4   8  -1   13.99    0.39 
   4   8  -1   13.95    0.39 
   4   8  -1   13.76    0.39 
  -4  -8   1   13.65    0.33 
   3   8  -1    5.38    0.20 
   3   8  -1    5.01    0.20 
   3   8  -1    5.38    0.20 
  -3  -8   1    5.28    0.18 
   2   8  -1    1.93    0.12 
   2   8  -1    1.87    0.14 
   2   8  -1    2.04    0.13 
  -2  -8   1    1.78    0.11 
   1   8  -1    6.40    0.22 
   1   8  -1    6.43    0.25 
   1   8  -1    6.77    0.24 
  -1  -8   1    6.47    0.23 
   0   8  -1    0.54    0.09 
   0   8  -1    0.50    0.08 
   0   8  -1    0.35    0.08 
   0  -8   1    0.32    0.08 
  -1   8  -1    0.26    0.07 
  -1   8  -1    0.17    0.07 
  -1   8  -1    0.11    0.08 
   1  -8   1    0.07    0.07 
  -2   8  -1   -0.08    0.05 
  -2   8  -1   -0.03    0.06 
  -2   8  -1   -0.11    0.08 
   2  -8   1   -0.09    0.07 
  -3   8  -1   -0.04    0.09 
  -3   8  -1   -0.01    0.07 
   3  -8   1    0.13    0.08 
  -4   8  -1   -0.04    0.08 
  -4   8  -1    0.01    0.11 
   4  -8   1    0.21    0.10 
  -5   8  -1   -0.09    0.12 
  -5   8  -1   -0.02    0.10 
   5  -8   1   -0.05    0.10 
  -6   8  -1    0.18    0.16 
  13   7  -1    0.04    0.08 
  13   7  -1    0.10    0.15 
 -13  -7   1    0.24    0.16 
  12   7  -1    5.92    0.27 
  12   7  -1    5.52    0.28 
  12   7  -1    5.52    0.27 
 -12  -7   1    5.47    0.29 
 -12  -7   1    5.69    0.26 
  11   7  -1    0.16    0.08 
  11   7  -1    0.38    0.10 
  11   7  -1    0.25    0.11 
 -11  -7   1    0.09    0.08 
 -11  -7   1    0.26    0.11 
  10   7  -1    1.33    0.13 
  10   7  -1    1.23    0.15 
  10   7  -1    1.13    0.12 
 -10  -7   1    1.38    0.13 
 -10  -7   1    1.64    0.16 
   9   7  -1    1.68    0.15 
   9   7  -1    1.68    0.16 
   9   7  -1    1.64    0.13 
  -9  -7   1    1.56    0.14 
   8   7  -1    0.21    0.08 
   8   7  -1    0.29    0.06 
   8   7  -1    0.16    0.07 
  -8  -7   1    0.22    0.08 
   7   7  -1    0.03    0.06 
   7   7  -1    0.02    0.04 
   7   7  -1    0.01    0.06 
  -7  -7   1   -0.01    0.05 
   6   7  -1    0.74    0.09 
   6   7  -1    0.70    0.09 
   6   7  -1    0.81    0.07 
   6   7  -1    0.69    0.09 
  -6  -7   1    0.83    0.10 
   5   7  -1    9.66    0.30 
   5   7  -1    9.99    0.24 
   5   7  -1    9.39    0.29 
   5   7  -1    9.18    0.28 
  -5  -7   1    9.31    0.29 
   4   7  -1   13.97    0.31 
   4   7  -1   13.45    0.37 
   4   7  -1   13.49    0.37 
   4   7  -1   13.90    0.38 
  -4  -7   1   13.89    0.32 
  -4  -7   1   14.22    0.32 
  -4  -7   1   13.93    0.37 
   3   7  -1    0.01    0.05 
   3   7  -1   -0.06    0.04 
   3   7  -1   -0.02    0.05 
  -3  -7   1    0.02    0.03 
   2   7  -1   12.94    0.34 
   2   7  -1   13.35    0.36 
   2   7  -1   12.36    0.34 
  -2  -7   1   12.67    0.33 
   1   7  -1    7.39    0.23 
   1   7  -1    7.14    0.23 
   1   7  -1    6.73    0.17 
   1   7  -1    7.61    0.24 
  -1  -7   1    7.09    0.23 
   0   7  -1   -0.01    0.06 
   0   7  -1    0.07    0.05 
   0   7  -1    0.02    0.03 
   0   7  -1    0.00    0.05 
   0  -7   1   -0.01    0.05 
   0  -7   1    0.01    0.03 
  -1   7  -1    6.87    0.23 
  -1   7  -1    6.62    0.24 
  -1   7  -1    6.85    0.25 
   1  -7   1    7.03    0.20 
   1  -7   1    7.38    0.26 
  -2   7  -1    0.82    0.10 
  -2   7  -1    1.04    0.10 
  -2   7  -1    0.97    0.12 
   2  -7   1    0.90    0.09 
   2  -7   1    0.92    0.12 
  -3   7  -1    0.03    0.05 
  -3   7  -1   -0.08    0.08 
  -3   7  -1    0.05    0.08 
   3  -7   1   -0.02    0.05 
   3  -7   1    0.12    0.08 
  -4   7  -1   -0.06    0.07 
  -4   7  -1   -0.12    0.08 
  -4   7  -1    0.03    0.06 
   4  -7   1    0.12    0.07 
   4  -7   1   -0.03    0.08 
  -5   7  -1    0.11    0.11 
  -5   7  -1    0.14    0.09 
   5  -7   1    0.03    0.09 
  -6   7  -1    0.05    0.11 
  -6   7  -1    0.17    0.10 
   6  -7   1    0.02    0.10 
  -7   7  -1   -0.12    0.10 
  13   6  -1    1.67    0.17 
 -13  -6   1    1.80    0.18 
  12   6  -1    0.06    0.08 
  12   6  -1    0.09    0.10 
  12   6  -1   -0.07    0.08 
 -12  -6   1   -0.15    0.08 
 -12  -6   1   -0.01    0.09 
  11   6  -1   -0.01    0.08 
  11   6  -1    0.08    0.07 
  11   6  -1   -0.05    0.08 
 -11  -6   1    0.05    0.07 
 -11  -6   1    0.01    0.08 
  10   6  -1   15.80    0.49 
  10   6  -1   16.09    0.46 
  10   6  -1   15.74    0.46 
 -10  -6   1   15.98    0.45 
 -10  -6   1   16.11    0.48 
   9   6  -1    0.20    0.08 
   9   6  -1    0.22    0.07 
   9   6  -1    0.12    0.06 
  -9  -6   1    0.26    0.07 
  -9  -6   1    0.30    0.09 
   8   6  -1   -0.05    0.06 
   8   6  -1    0.02    0.06 
   8   6  -1    0.02    0.05 
  -8  -6   1    0.03    0.06 
   7   6  -1    0.18    0.05 
   7   6  -1    0.27    0.07 
   7   6  -1    0.26    0.07 
  -7  -6   1    0.11    0.06 
   6   6  -1    0.02    0.05 
   6   6  -1    0.14    0.06 
   6   6  -1    0.11    0.04 
   6   6  -1    0.25    0.06 
  -6  -6   1    0.10    0.06 
   5   6  -1    0.27    0.06 
   5   6  -1    0.42    0.07 
   5   6  -1    0.29    0.04 
   5   6  -1    0.20    0.06 
  -5  -6   1    0.35    0.07 
   4   6  -1    1.01    0.05 
   4   6  -1    1.16    0.09 
   4   6  -1    0.95    0.09 
   4   6  -1    0.99    0.06 
   4   6  -1    0.94    0.09 
  -4  -6   1    1.04    0.05 
  -4  -6   1    0.95    0.08 
   3   6  -1    0.15    0.02 
   3   6  -1    0.16    0.05 
   3   6  -1    0.22    0.06 
   3   6  -1    0.09    0.05 
   3   6  -1    0.11    0.02 
  -3  -6   1    0.15    0.03 
  -3  -6   1    0.14    0.02 
   2   6  -1    3.38    0.14 
   2   6  -1    3.19    0.14 
   2   6  -1    3.28    0.09 
   2   6  -1    3.29    0.14 
   2   6  -1    3.47    0.09 
  -2  -6   1    3.32    0.12 
   1   6  -1    0.04    0.04 
   1   6  -1    0.14    0.02 
   1   6  -1    0.12    0.02 
   1   6  -1    0.13    0.05 
   1   6  -1    0.12    0.05 
  -1  -6   1    0.07    0.04 
   0   6  -1    6.88    0.21 
   0   6  -1    6.62    0.22 
   0   6  -1    6.89    0.21 
   0   6  -1    6.65    0.17 
   0  -6   1    6.73    0.18 
   0  -6   1    6.66    0.22 
  -1   6  -1    1.49    0.10 
  -1   6  -1    1.43    0.11 
  -1   6  -1    1.28    0.10 
   1  -6   1    1.39    0.08 
   1  -6   1    1.34    0.10 
  -2   6  -1    0.26    0.07 
  -2   6  -1    0.28    0.06 
  -2   6  -1    0.37    0.08 
   2  -6   1    0.24    0.05 
   2  -6   1    0.25    0.07 
  -3   6  -1    0.00    0.07 
  -3   6  -1    0.12    0.07 
  -3   6  -1    0.15    0.06 
   3  -6   1    0.12    0.08 
   3  -6   1    0.14    0.05 
  -4   6  -1    0.88    0.12 
  -4   6  -1    0.84    0.10 
  -4   6  -1    0.87    0.11 
   4  -6   1    0.86    0.10 
   4  -6   1    0.83    0.12 
  -5   6  -1    0.04    0.08 
  -5   6  -1    0.06    0.07 
  -5   6  -1    0.14    0.08 
   5  -6   1    0.21    0.09 
   5  -6   1    0.13    0.08 
  -6   6  -1    0.14    0.10 
  -6   6  -1    0.10    0.09 
   6  -6   1   -0.07    0.08 
   6  -6   1    0.04    0.09 
  -7   6  -1   -0.09    0.08 
  -7   6  -1    0.00    0.10 
   7  -6   1    0.35    0.13 
   7  -6   1    0.05    0.10 
  -8   6  -1    0.18    0.11 
   8  -6   1    0.04    0.10 
  13   5  -1    0.02    0.10 
 -13  -5   1    0.08    0.09 
  12   5  -1    0.05    0.10 
  12   5  -1   -0.03    0.09 
 -12  -5   1   -0.17    0.07 
 -12  -5   1    0.02    0.09 
  11   5  -1    6.23    0.30 
  11   5  -1    6.96    0.28 
  11   5  -1    6.22    0.28 
 -11  -5   1    6.87    0.30 
 -11  -5   1    6.54    0.27 
  10   5  -1   -0.02    0.07 
  10   5  -1   -0.01    0.07 
  10   5  -1    0.10    0.08 
 -10  -5   1    0.09    0.09 
 -10  -5   1    0.11    0.07 
   9   5  -1    1.55    0.12 
   9   5  -1    1.50    0.13 
   9   5  -1    1.54    0.15 
  -9  -5   1    1.58    0.14 
  -9  -5   1    1.31    0.11 
   8   5  -1    8.20    0.27 
   8   5  -1    8.49    0.29 
   8   5  -1    8.43    0.27 
  -8  -5   1    7.95    0.28 
  -8  -5   1    8.27    0.27 
   7   5  -1   15.97    0.42 
   7   5  -1   15.43    0.43 
   7   5  -1   15.84    0.40 
  -7  -5   1   15.86    0.43 
   6   5  -1    1.84    0.12 
   6   5  -1    1.75    0.11 
   6   5  -1    1.72    0.10 
  -6  -5   1    1.72    0.11 
   5   5  -1   83.01    1.73 
   5   5  -1   81.78    1.75 
   5   5  -1   83.39    1.77 
   5   5  -1   83.02    1.76 
  -5  -5   1   83.10    1.76 
   4   5  -1    0.29    0.06 
   4   5  -1    0.28    0.04 
   4   5  -1    0.15    0.05 
   4   5  -1    0.22    0.05 
  -4  -5   1    0.17    0.05 
   3   5  -1    0.62    0.07 
   3   5  -1    0.63    0.07 
   3   5  -1    0.58    0.07 
   3   5  -1    0.60    0.04 
   3   5  -1    0.66    0.04 
  -3  -5   1    0.68    0.04 
  -3  -5   1    0.63    0.04 
   2   5  -1    0.04    0.04 
   2   5  -1    0.03    0.02 
   2   5  -1    0.00    0.04 
   2   5  -1    0.03    0.02 
   2   5  -1    0.02    0.04 
  -2  -5   1    0.05    0.03 
   1   5  -1    0.06    0.02 
   1   5  -1    0.00    0.04 
   1   5  -1    0.05    0.02 
   1   5  -1    0.03    0.04 
   1   5  -1    0.03    0.03 
  -1  -5   1    0.04    0.04 
   0   5  -1    0.66    0.07 
   0   5  -1    0.43    0.06 
   0   5  -1    0.54    0.06 
   0  -5   1    0.58    0.05 
   0  -5   1    0.66    0.07 
  -1   5  -1    1.89    0.10 
  -1   5  -1    1.58    0.10 
  -1   5  -1    1.58    0.10 
   1  -5   1    1.91    0.08 
   1  -5   1    1.75    0.10 
  -2   5  -1    5.83    0.20 
  -2   5  -1    6.09    0.20 
  -2   5  -1    5.98    0.19 
   2  -5   1    6.12    0.19 
   2  -5   1    5.72    0.21 
  -3   5  -1    7.65    0.26 
  -3   5  -1    7.50    0.24 
  -3   5  -1    7.57    0.25 
   3  -5   1    7.84    0.27 
   3  -5   1    7.99    0.24 
  -4   5  -1    0.42    0.08 
  -4   5  -1    0.42    0.08 
  -4   5  -1    0.44    0.09 
   4  -5   1    0.50    0.10 
   4  -5   1    0.41    0.07 
  -5   5  -1    1.60    0.16 
  -5   5  -1    1.52    0.14 
  -5   5  -1    1.66    0.13 
   5  -5   1    1.51    0.16 
   5  -5   1    1.47    0.13 
  -6   5  -1    1.50    0.15 
  -6   5  -1    1.45    0.13 
  -6   5  -1    1.29    0.14 
   6  -5   1    1.13    0.12 
   6  -5   1    1.48    0.16 
  -7   5  -1    0.07    0.08 
  -7   5  -1    0.06    0.09 
  -7   5  -1   -0.05    0.10 
   7  -5   1    0.06    0.09 
   7  -5   1    0.04    0.09 
  -8   5  -1    0.04    0.09 
  -8   5  -1   -0.27    0.10 
   8  -5   1   -0.12    0.10 
   8  -5   1    0.16    0.11 
  -9   5  -1   -0.11    0.09 
   9  -5   1    0.03    0.12 
 -13  -4   1   -0.14    0.09 
  12   4  -1    0.09    0.10 
  12   4  -1    0.11    0.10 
 -12  -4   1   -0.02    0.09 
 -12  -4   1   -0.05    0.08 
  11   4  -1   -0.08    0.08 
  11   4  -1   -0.01    0.08 
 -11  -4   1   -0.04    0.07 
 -11  -4   1   -0.07    0.09 
  10   4  -1    0.10    0.08 
  10   4  -1    0.21    0.08 
  10   4  -1    0.15    0.08 
 -10  -4   1    0.01    0.07 
 -10  -4   1   -0.08    0.07 
   9   4  -1    2.36    0.16 
   9   4  -1    2.36    0.14 
   9   4  -1    2.59    0.16 
  -9  -4   1    2.38    0.14 
  -9  -4   1    2.20    0.16 
   8   4  -1   11.87    0.35 
   8   4  -1   12.01    0.29 
   8   4  -1   11.86    0.37 
   8   4  -1   12.02    0.34 
  -8  -4   1   12.13    0.34 
  -8  -4   1   11.48    0.35 
   7   4  -1    3.86    0.16 
   7   4  -1    3.82    0.16 
   7   4  -1    3.95    0.11 
   7   4  -1    3.67    0.17 
  -7  -4   1    3.88    0.16 
  -7  -4   1    4.18    0.14 
  -7  -4   1    3.52    0.16 
   6   4  -1   51.41    1.11 
   6   4  -1   50.86    1.13 
   6   4  -1   49.54    1.11 
   6   4  -1   51.20    1.05 
  -6  -4   1   50.07    1.12 
  -6  -4   1   52.59    1.05 
   5   4  -1    1.52    0.08 
   5   4  -1    1.42    0.09 
   5   4  -1    1.48    0.10 
  -5  -4   1    1.54    0.09 
   4   4  -1   19.25    0.45 
   4   4  -1   19.39    0.46 
   4   4  -1   19.11    0.45 
   4   4  -1   19.43    0.43 
  -4  -4   1   19.07    0.46 
   3   4  -1  243.47    5.00 
   3   4  -1  244.78    5.13 
   3   4  -1  242.62    5.12 
   3   4  -1  239.22    5.13 
   3   4  -1  251.72    5.07 
  -3  -4   1  244.49    5.07 
  -3  -4   1  243.90    5.00 
  -3  -4   1  248.70    5.04 
   2   4  -1    4.72    0.15 
   2   4  -1    4.85    0.13 
   2   4  -1    4.68    0.15 
   2   4  -1    4.60    0.15 
   2   4  -1    4.76    0.12 
  -2  -4   1    4.84    0.12 
  -2  -4   1    4.74    0.13 
   1   4  -1    1.23    0.07 
   1   4  -1    1.28    0.08 
   1   4  -1    1.35    0.07 
   1   4  -1    1.21    0.05 
   1   4  -1    1.23    0.05 
  -1  -4   1    1.30    0.07 
   0   4  -1   -0.02    0.03 
   0   4  -1    0.01    0.03 
   0   4  -1   -0.02    0.03 
   0   4  -1    0.02    0.02 
   0  -4   1   -0.02    0.04 
   0  -4   1    0.02    0.02 
  -1   4  -1    0.45    0.06 
  -1   4  -1    0.38    0.05 
  -1   4  -1    0.34    0.06 
   1  -4   1    0.33    0.04 
   1  -4   1    0.36    0.06 
  -2   4  -1   -0.04    0.05 
  -2   4  -1    0.00    0.05 
  -2   4  -1    0.02    0.04 
   2  -4   1   -0.04    0.04 
   2  -4   1    0.00    0.05 
  -3   4  -1    3.63    0.14 
  -3   4  -1    3.62    0.15 
  -3   4  -1    3.67    0.16 
   3  -4   1    3.77    0.16 
   3  -4   1    3.47    0.14 
  -4   4  -1    8.22    0.27 
  -4   4  -1    8.55    0.26 
  -4   4  -1    8.62    0.26 
   4  -4   1    8.23    0.26 
   4  -4   1    8.28    0.29 
  -5   4  -1    0.06    0.07 
  -5   4  -1   -0.02    0.06 
  -5   4  -1    0.05    0.06 
   5  -4   1   -0.03    0.06 
   5  -4   1   -0.01    0.08 
  -6   4  -1    2.33    0.17 
  -6   4  -1    2.43    0.16 
  -6   4  -1    2.79    0.18 
   6  -4   1    2.92    0.19 
   6  -4   1    2.30    0.17 
  -7   4  -1    0.23    0.10 
  -7   4  -1    0.28    0.09 
  -7   4  -1    0.45    0.10 
   7  -4   1    0.35    0.11 
   7  -4   1    0.47    0.10 
  -8   4  -1    0.16    0.09 
  -8   4  -1   -0.02    0.08 
  -8   4  -1    0.10    0.09 
   8  -4   1    0.11    0.10 
   8  -4   1    0.14    0.09 
  -9   4  -1   -0.06    0.09 
  -9   4  -1    0.03    0.11 
   9  -4   1    0.06    0.11 
   9  -4   1    0.04    0.10 
 -10   4  -1    0.23    0.12 
  12   3  -1   -0.05    0.09 
  12   3  -1   -0.01    0.10 
 -12  -3   1   -0.04    0.08 
 -12  -3   1    0.18    0.10 
  11   3  -1    0.14    0.10 
  11   3  -1    0.16    0.10 
 -11  -3   1   -0.12    0.07 
 -11  -3   1    0.12    0.10 
  10   3  -1    0.33    0.10 
  10   3  -1    0.42    0.10 
 -10  -3   1    0.31    0.08 
 -10  -3   1    0.19    0.09 
   9   3  -1    0.02    0.07 
   9   3  -1    0.02    0.04 
   9   3  -1   -0.14    0.06 
  -9  -3   1   -0.06    0.06 
  -9  -3   1    0.00    0.06 
   8   3  -1    1.68    0.13 
   8   3  -1    1.88    0.14 
   8   3  -1    2.19    0.13 
   8   3  -1    1.78    0.10 
  -8  -3   1    2.07    0.14 
  -8  -3   1    1.98    0.13 
   7   3  -1    8.67    0.26 
   7   3  -1    8.40    0.26 
   7   3  -1    8.03    0.27 
   7   3  -1    8.10    0.22 
  -7  -3   1    8.56    0.27 
  -7  -3   1    8.34    0.25 
   6   3  -1    0.04    0.04 
   6   3  -1    0.01    0.04 
   6   3  -1    0.02    0.04 
   6   3  -1   -0.02    0.02 
  -6  -3   1   -0.08    0.04 
  -6  -3   1    0.03    0.04 
   5   3  -1   22.19    0.52 
   5   3  -1   23.00    0.54 
   5   3  -1   22.43    0.48 
   5   3  -1   22.68    0.52 
  -5  -3   1   22.38    0.53 
  -5  -3   1   22.95    0.48 
   4   3  -1  357.09    7.55 
   4   3  -1  365.21    7.34 
   4   3  -1  360.73    7.54 
   4   3  -1  356.90    7.61 
  -4  -3   1  365.22    7.64 
   3   3  -1   29.13    0.63 
   3   3  -1   28.34    0.63 
   3   3  -1   29.05    0.63 
   3   3  -1   28.40    0.61 
  -3  -3   1   27.97    0.63 
   2   3  -1   36.88    0.80 
   2   3  -1   36.78    0.78 
   2   3  -1   36.69    0.80 
   2   3  -1   37.15    0.80 
   2   3  -1   37.45    0.77 
  -2  -3   1   37.49    0.77 
  -2  -3   1   38.56    0.78 
  -2  -3   1   37.85    0.80 
   1   3  -1    5.66    0.16 
   1   3  -1    5.68    0.15 
   1   3  -1    5.54    0.14 
   1   3  -1    5.53    0.13 
   1   3  -1    5.52    0.16 
   1   3  -1    5.71    0.13 
  -1  -3   1    5.65    0.15 
  -1  -3   1    5.81    0.13 
   0   3  -1    1.47    0.06 
   0   3  -1    1.46    0.08 
   0   3  -1    1.47    0.07 
   0   3  -1    1.43    0.07 
   0  -3   1    1.47    0.07 
   0  -3   1    1.48    0.06 
  -1   3  -1    9.81    0.25 
  -1   3  -1   10.38    0.26 
  -1   3  -1   10.13    0.25 
   1  -3   1   10.04    0.24 
   1  -3   1   10.37    0.26 
  -2   3  -1    5.89    0.18 
  -2   3  -1    5.78    0.17 
  -2   3  -1    6.16    0.18 
   2  -3   1    6.00    0.19 
   2  -3   1    6.16    0.17 
  -3   3  -1    6.39    0.20 
  -3   3  -1    6.12    0.19 
  -3   3  -1    6.17    0.20 
   3  -3   1    5.99    0.21 
   3  -3   1    6.00    0.20 
  -4   3  -1    0.35    0.07 
  -4   3  -1    0.32    0.06 
  -4   3  -1    0.31    0.06 
   4  -3   1    0.16    0.06 
   4  -3   1    0.25    0.07 
  -5   3  -1    0.81    0.09 
  -5   3  -1    0.83    0.09 
  -5   3  -1    0.78    0.09 
   5  -3   1    0.81    0.09 
   5  -3   1    0.69    0.10 
  -6   3  -1    1.55    0.14 
  -6   3  -1    1.80    0.13 
  -6   3  -1    1.78    0.14 
   6  -3   1    1.85    0.13 
   6  -3   1    1.39    0.14 
   6  -3   1    1.91    0.15 
  -7   3  -1    0.45    0.09 
  -7   3  -1    0.37    0.08 
  -7   3  -1    0.44    0.10 
   7  -3   1    0.29    0.09 
   7  -3   1    0.22    0.09 
   7  -3   1    0.51    0.10 
  -8   3  -1   -0.03    0.08 
  -8   3  -1    0.03    0.07 
  -8   3  -1    0.07    0.08 
   8  -3   1   -0.08    0.08 
   8  -3   1    0.04    0.09 
   8  -3   1   -0.04    0.07 
  -9   3  -1    1.02    0.14 
  -9   3  -1    0.87    0.13 
  -9   3  -1    1.12    0.15 
   9  -3   1    0.97    0.14 
   9  -3   1    0.76    0.14 
 -10   3  -1    0.15    0.10 
 -10   3  -1    0.13    0.11 
 -10   3  -1    0.28    0.13 
  10  -3   1    0.12    0.11 
  10  -3   1    0.30    0.13 
  12   2  -1    0.36    0.12 
  12   2  -1    0.39    0.13 
 -12  -2   1    0.41    0.13 
 -12  -2   1    0.23    0.12 
  11   2  -1    0.68    0.14 
  11   2  -1    0.55    0.12 
 -11  -2   1    0.50    0.12 
 -11  -2   1    0.61    0.11 
  10   2  -1    1.56    0.16 
  10   2  -1    1.53    0.13 
  10   2  -1    1.53    0.16 
 -10  -2   1    1.52    0.16 
 -10  -2   1    1.83    0.15 
   9   2  -1    0.16    0.08 
   9   2  -1    0.00    0.07 
   9   2  -1    0.04    0.05 
  -9  -2   1   -0.03    0.05 
  -9  -2   1    0.09    0.07 
   8   2  -1    1.40    0.14 
   8   2  -1    1.43    0.13 
   8   2  -1    1.36    0.10 
  -8  -2   1    1.93    0.12 
  -8  -2   1    1.41    0.13 
   7   2  -1    0.01    0.06 
   7   2  -1   -0.02    0.05 
   7   2  -1    0.01    0.04 
  -7  -2   1   -0.05    0.04 
  -7  -2   1   -0.01    0.05 
   6   2  -1    3.76    0.16 
   6   2  -1    3.76    0.16 
   6   2  -1    4.13    0.13 
   6   2  -1    4.06    0.15 
  -6  -2   1    4.04    0.15 
  -6  -2   1    3.92    0.16 
   5   2  -1    3.47    0.14 
   5   2  -1    3.31    0.13 
   5   2  -1    3.46    0.11 
   5   2  -1    3.43    0.13 
  -5  -2   1    3.39    0.13 
  -5  -2   1    3.27    0.14 
   4   2  -1    0.10    0.04 
   4   2  -1    0.07    0.04 
   4   2  -1    0.17    0.05 
   4   2  -1    0.14    0.03 
  -4  -2   1    0.06    0.03 
  -4  -2   1    0.09    0.03 
  -4  -2   1    0.13    0.03 
   3   2  -1   27.93    0.60 
   3   2  -1   27.19    0.61 
   3   2  -1   26.97    0.60 
   3   2  -1   27.66    0.57 
  -3  -2   1   27.85    0.61 
  -3  -2   1   28.15    0.57 
   2   2  -1  156.55    3.30 
   2   2  -1  155.45    3.22 
   2   2  -1  154.68    3.26 
   2   2  -1  155.68    3.25 
   2   2  -1  149.02    3.23 
  -2  -2   1  158.29    3.26 
  -2  -2   1  155.93    3.28 
  -2  -2   1  159.19    3.24 
  -2  -2   1  153.74    3.23 
   1   2  -1  401.12    8.19 
   1   2  -1  392.68    8.19 
   1   2  -1  393.96    8.86 
   1   2  -1  396.00    8.20 
   1   2  -1  400.65    8.78 
  -1  -2   1  407.11    8.19 
  -1  -2   1  404.27    8.77 
  -1  -2   1  397.13    8.18 
  -1  -2   1  394.40    8.20 
  -1  -2   1  387.51    8.78 
   0   2  -1   54.72    1.14 
   0   2  -1   54.80    1.13 
   0   2  -1   53.65    1.13 
   0   2  -1   54.04    1.13 
   0   2  -1   55.51    1.14 
   0  -2   1   55.60    1.13 
   0  -2   1   55.25    1.13 
   0  -2   1   54.01    1.12 
   0  -2   1   54.92    1.13 
  -1   2  -1  961.85   21.85 
  -1   2  -1  989.83   21.30 
  -1   2  -1  943.84   21.87 
  -1   2  -1  988.85   21.35 
   1  -2   1  947.42   22.07 
   1  -2   1  955.48   21.61 
   1  -2   1  990.58   19.79 
  -2   2  -1  288.43    6.11 
  -2   2  -1  296.30    6.16 
  -2   2  -1  288.35    6.12 
   2  -2   1  294.73    6.60 
   2  -2   1  301.79    6.13 
  -3   2  -1   33.95    0.75 
  -3   2  -1   33.62    0.75 
  -3   2  -1   33.92    0.75 
   3  -2   1   34.20    0.75 
   3  -2   1   35.48    0.76 
  -4   2  -1    5.64    0.18 
  -4   2  -1    5.46    0.18 
  -4   2  -1    5.35    0.18 
   4  -2   1    5.49    0.18 
   4  -2   1    5.57    0.20 
   4  -2   1    5.46    0.19 
  -5   2  -1    2.20    0.12 
  -5   2  -1    2.05    0.12 
  -5   2  -1    2.26    0.12 
   5  -2   1    2.18    0.14 
   5  -2   1    2.07    0.13 
   5  -2   1    2.26    0.12 
  -6   2  -1    0.26    0.07 
  -6   2  -1    0.15    0.07 
  -6   2  -1    0.20    0.07 
   6  -2   1    0.40    0.08 
   6  -2   1    0.36    0.08 
   6  -2   1    0.30    0.07 
  -7   2  -1    0.04    0.07 
  -7   2  -1   -0.03    0.06 
  -7   2  -1   -0.14    0.06 
   7  -2   1   -0.04    0.07 
   7  -2   1    0.05    0.06 
   7  -2   1   -0.06    0.06 
  -8   2  -1    0.19    0.09 
  -8   2  -1    0.15    0.08 
  -8   2  -1    0.22    0.08 
   8  -2   1    0.09    0.09 
   8  -2   1    0.21    0.08 
   8  -2   1    0.00    0.08 
  -9   2  -1    0.39    0.11 
  -9   2  -1    0.29    0.10 
  -9   2  -1    0.39    0.11 
   9  -2   1    0.45    0.12 
   9  -2   1    0.39    0.11 
   9  -2   1    0.39    0.11 
 -10   2  -1   -0.07    0.10 
 -10   2  -1   -0.01    0.10 
 -10   2  -1    0.10    0.09 
  10  -2   1   -0.07    0.10 
  10  -2   1   -0.09    0.10 
  10  -2   1    0.08    0.11 
 -11   2  -1   -0.13    0.09 
 -11   2  -1    0.02    0.11 
  11  -2   1   -0.01    0.11 
  11  -2   1    0.07    0.12 
  12   1  -1    0.10    0.11 
 -12  -1   1    0.21    0.10 
 -12  -1   1    0.15    0.11 
 -12  -1   1    0.25    0.11 
  11   1  -1    0.05    0.11 
  11   1  -1    0.03    0.09 
 -11  -1   1    0.25    0.11 
 -11  -1   1    0.03    0.08 
  10   1  -1    0.84    0.12 
  10   1  -1    0.58    0.10 
  10   1  -1    0.52    0.13 
 -10  -1   1    0.58    0.12 
 -10  -1   1    0.50    0.10 
   9   1  -1    0.93    0.11 
   9   1  -1    0.87    0.11 
   9   1  -1    1.04    0.13 
  -9  -1   1    0.96    0.12 
  -9  -1   1    0.89    0.11 
   8   1  -1    0.28    0.08 
   8   1  -1    0.27    0.08 
   8   1  -1    0.30    0.06 
  -8  -1   1    0.32    0.08 
  -8  -1   1    0.21    0.07 
   7   1  -1    2.84    0.16 
   7   1  -1    2.90    0.15 
   7   1  -1    2.93    0.14 
  -7  -1   1    2.70    0.15 
  -7  -1   1    3.01    0.14 
   6   1  -1   12.22    0.34 
   6   1  -1   12.84    0.33 
   6   1  -1   12.16    0.34 
  -6  -1   1   12.74    0.33 
  -6  -1   1   12.57    0.34 
   5   1  -1    2.37    0.10 
   5   1  -1    2.43    0.12 
   5   1  -1    2.10    0.11 
  -5  -1   1    2.43    0.12 
  -5  -1   1    2.25    0.10 
   4   1  -1    3.78    0.13 
   4   1  -1    3.62    0.12 
   4   1  -1    3.72    0.13 
   4   1  -1    4.01    0.12 
  -4  -1   1    3.66    0.12 
  -4  -1   1    3.64    0.13 
   3   1  -1    0.75    0.06 
   3   1  -1    0.69    0.05 
   3   1  -1    0.84    0.06 
   3   1  -1    0.79    0.06 
  -3  -1   1    0.78    0.06 
  -3  -1   1    0.82    0.05 
  -3  -1   1    0.72    0.05 
   2   1  -1    7.41    0.16 
   2   1  -1    7.11    0.18 
   2   1  -1    6.98    0.17 
   2   1  -1    7.00    0.17 
   2   1  -1    7.16    0.17 
  -2  -1   1    6.87    0.17 
  -2  -1   1    7.30    0.17 
  -2  -1   1    7.10    0.18 
  -2  -1   1    6.96    0.17 
  -2  -1   1    7.16    0.16 
   1   1  -1   33.70    0.69 
   1   1  -1   32.56    0.69 
   1   1  -1   33.06    0.69 
   1   1  -1   33.12    0.69 
   1   1  -1   33.40    0.69 
   1   1  -1   32.84    0.69 
  -1  -1   1   33.04    0.69 
  -1  -1   1   33.67    0.69 
  -1  -1   1   33.25    0.69 
  -1  -1   1   33.50    0.69 
  -1  -1   1   33.08    0.69 
  -1  -1   1   33.87    0.69 
   0   1  -1    1.98    0.05 
   0   1  -1    1.96    0.06 
   0   1  -1    1.93    0.05 
   0   1  -1    2.00    0.06 
   0   1  -1    1.85    0.05 
   0   1  -1    1.95    0.06 
   0  -1   1    1.94    0.05 
   0  -1   1    2.01    0.06 
   0  -1   1    1.89    0.05 
   0  -1   1    1.91    0.06 
   0  -1   1    1.96    0.06 
  -1   1  -1  687.53   14.87 
  -1   1  -1  666.50   15.19 
  -1   1  -1  664.35   14.62 
  -1   1  -1  679.58   15.29 
  -1   1  -1  679.39   15.03 
  -1   1  -1  647.98   15.05 
   1  -1   1  662.10   15.16 
   1  -1   1  667.17   14.36 
   1  -1   1  663.80   15.08 
   1  -1   1  658.35   13.66 
   1  -1   1  680.36   14.77 
  -2   1  -1 1000.00   22.27 
  -2   1  -1  981.63   22.15 
  -2   1  -1  986.85   22.12 
   2  -1   1  973.82   21.26 
   2  -1   1  966.53   20.03 
   2  -1   1  957.60   22.26 
  -3   1  -1   54.26    1.18 
  -3   1  -1   55.42    1.18 
  -3   1  -1   55.74    1.18 
   3  -1   1   57.47    1.19 
   3  -1   1   55.78    1.18 
   3  -1   1   57.05    1.19 
  -4   1  -1   53.94    1.17 
  -4   1  -1   55.05    1.18 
  -4   1  -1   54.69    1.17 
   4  -1   1   56.00    1.18 
   4  -1   1   55.08    1.18 
   4  -1   1   55.32    1.19 
  -5   1  -1    7.02    0.21 
  -5   1  -1    6.27    0.20 
  -5   1  -1    6.60    0.21 
   5  -1   1    6.45    0.22 
   5  -1   1    6.49    0.22 
   5  -1   1    6.95    0.21 
  -6   1  -1    0.99    0.10 
  -6   1  -1    0.89    0.09 
  -6   1  -1    0.96    0.09 
   6  -1   1    0.94    0.10 
   6  -1   1    0.99    0.10 
   6  -1   1    0.96    0.10 
  -7   1  -1   -0.01    0.06 
  -7   1  -1   -0.03    0.06 
  -7   1  -1    0.06    0.06 
   7  -1   1    0.07    0.06 
   7  -1   1    0.00    0.07 
   7  -1   1   -0.01    0.06 
  -8   1  -1    0.54    0.10 
  -8   1  -1    0.66    0.10 
  -8   1  -1    0.54    0.10 
   8  -1   1    0.67    0.10 
   8  -1   1    0.64    0.11 
   8  -1   1    0.73    0.11 
  -9   1  -1    0.00    0.08 
  -9   1  -1    0.11    0.08 
  -9   1  -1   -0.01    0.08 
   9  -1   1   -0.08    0.08 
   9  -1   1    0.08    0.09 
   9  -1   1   -0.01    0.09 
 -10   1  -1   -0.11    0.08 
 -10   1  -1    0.05    0.09 
 -10   1  -1    0.03    0.10 
  10  -1   1    0.05    0.10 
  10  -1   1   -0.05    0.09 
  10  -1   1   -0.01    0.10 
 -11   1  -1    0.04    0.09 
 -11   1  -1    0.22    0.12 
 -11   1  -1    0.01    0.10 
  11  -1   1    0.29    0.12 
  11  -1   1    0.21    0.11 
  11  -1   1    0.07    0.12 
  12   0  -1    0.14    0.11 
 -12   0   1   -0.07    0.09 
  11   0  -1    0.06    0.10 
  11   0  -1    0.20    0.11 
  11   0  -1    0.20    0.13 
 -11   0   1    0.09    0.11 
 -11   0   1    0.08    0.09 
 -11   0   1    0.13    0.10 
  10   0  -1    1.29    0.18 
  10   0  -1    1.05    0.14 
  10   0  -1    0.86    0.12 
 -10   0   1    1.06    0.13 
 -10   0   1    1.34    0.14 
 -10   0   1    1.24    0.15 
   9   0  -1    0.58    0.10 
   9   0  -1    0.64    0.12 
   9   0  -1    0.46    0.09 
  -9   0   1    0.54    0.10 
  -9   0   1    0.60    0.10 
   8   0  -1    1.67    0.13 
   8   0  -1    1.57    0.15 
  -8   0   1    1.55    0.14 
  -8   0   1    1.36    0.12 
   7   0  -1    3.94    0.17 
   7   0  -1    3.99    0.18 
   7   0  -1    4.03    0.17 
  -7   0   1    4.18    0.17 
  -7   0   1    4.33    0.19 
   6   0  -1    9.33    0.29 
   6   0  -1    9.95    0.29 
   6   0  -1    9.91    0.28 
  -6   0   1    9.51    0.29 
  -6   0   1    9.98    0.28 
   5   0  -1    2.11    0.11 
   5   0  -1    2.22    0.12 
   5   0  -1    2.06    0.11 
  -5   0   1    2.22    0.12 
  -5   0   1    2.13    0.10 
   4   0  -1   20.48    0.47 
   4   0  -1   21.13    0.47 
   4   0  -1   20.44    0.48 
  -4   0   1   20.00    0.46 
  -4   0   1   20.31    0.48 
   3   0  -1   45.17    0.94 
   3   0  -1   42.44    0.94 
   3   0  -1   44.34    0.94 
  -3   0   1   44.62    0.93 
  -3   0   1   44.31    0.94 
   2   0  -1    0.06    0.02 
   2   0  -1    0.06    0.03 
   2   0  -1    0.01    0.03 
   2   0  -1    0.05    0.03 
   2   0  -1    0.04    0.03 
  -2   0   1    0.07    0.02 
  -2   0   1    0.03    0.03 
  -2   0   1    0.02    0.03 
  -2   0   1    0.05    0.03 
  -2   0   1    0.03    0.02 
  -2   0   1   -0.01    0.02 
   1   0  -1    0.04    0.01 
   1   0  -1    0.06    0.02 
   1   0  -1    0.06    0.01 
   1   0  -1    0.07    0.02 
   1   0  -1    0.05    0.02 
  -1   0   1    0.04    0.02 
  -1   0   1    0.04    0.02 
  -1   0   1    0.03    0.01 
  -1   0   1    0.07    0.02 
  -1   0   1    0.07    0.01 
  -1   0   1    0.05    0.01 
   0   0   1    0.22    0.01 
  -1   0  -1    3.74    0.10 
  -1   0  -1    3.72    0.09 
  -1   0  -1    3.66    0.09 
  -1   0  -1    3.79    0.09 
  -1   0  -1    3.63    0.09 
  -1   0  -1    3.73    0.09 
   1   0   1    3.77    0.09 
   1   0   1    3.73    0.09 
   1   0   1    3.91    0.09 
   1   0   1    3.73    0.09 
   1   0   1    3.77    0.09 
  -2   0  -1    9.32    0.22 
  -2   0  -1    9.08    0.22 
  -2   0  -1    9.20    0.22 
  -2   0  -1    9.01    0.21 
   2   0   1    9.13    0.22 
   2   0   1    9.58    0.22 
   2   0   1    8.92    0.22 
   2   0   1    8.98    0.22 
  -3   0  -1    4.00    0.12 
  -3   0  -1    3.99    0.13 
   3   0   1    3.77    0.13 
   3   0   1    3.92    0.13 
   3   0   1    4.00    0.13 
  -4   0  -1    0.21    0.04 
  -4   0  -1    0.19    0.04 
   4   0   1    0.17    0.05 
   4   0   1    0.30    0.05 
   4   0   1    0.17    0.04 
  -5   0  -1   12.97    0.33 
  -5   0  -1   12.95    0.33 
   5   0   1   12.59    0.33 
   5   0   1   12.47    0.33 
   5   0   1   12.51    0.34 
  -6   0  -1    0.78    0.09 
  -6   0  -1    0.72    0.08 
   6   0   1    0.75    0.09 
   6   0   1    0.67    0.08 
   6   0   1    0.68    0.08 
  -7   0  -1   34.29    0.78 
  -7   0  -1   32.34    0.79 
   7   0   1   34.44    0.81 
   7   0   1   34.02    0.80 
   7   0   1   33.75    0.79 
  -8   0  -1    2.34    0.14 
  -8   0  -1    2.53    0.16 
  -8   0  -1    2.29    0.16 
   8   0   1    2.30    0.16 
   8   0   1    2.33    0.15 
   8   0   1    2.27    0.16 
  -9   0  -1    0.04    0.07 
  -9   0  -1    0.04    0.08 
  -9   0  -1    0.10    0.07 
   9   0   1   -0.05    0.08 
   9   0   1    0.02    0.08 
   9   0   1    0.04    0.08 
 -10   0  -1    0.94    0.13 
 -10   0  -1    1.08    0.14 
 -10   0  -1    0.98    0.14 
  10   0   1    1.24    0.17 
  10   0   1    1.11    0.14 
  10   0   1    0.89    0.13 
 -11   0  -1   -0.19    0.08 
 -11   0  -1    0.19    0.11 
 -11   0  -1    0.00    0.10 
  11   0   1   -0.10    0.10 
  11   0   1   -0.07    0.10 
  11   0   1    0.19    0.10 
 -12   0  -1   -0.01    0.17 
 -12   0  -1   -0.03    0.09 
  12   0   1   -0.19    0.09 
  11  -1  -1    0.11    0.10 
  11  -1  -1   -0.02    0.09 
  11  -1  -1   -0.15    0.11 
 -11   1   1    0.09    0.10 
 -11   1   1    0.10    0.11 
 -11   1   1    0.02    0.10 
  10  -1  -1    0.00    0.09 
  10  -1  -1    0.14    0.11 
  10  -1  -1    0.07    0.09 
 -10   1   1    0.04    0.10 
 -10   1   1    0.07    0.08 
 -10   1   1    0.05    0.09 
   9  -1  -1   -0.03    0.07 
   9  -1  -1   -0.11    0.07 
   9  -1  -1    0.02    0.09 
  -9   1   1    0.02    0.08 
  -9   1   1    0.01    0.08 
  -9   1   1    0.12    0.08 
   8  -1  -1    0.03    0.07 
   8  -1  -1   -0.03    0.06 
   8  -1  -1    0.07    0.07 
  -8   1   1    0.06    0.07 
  -8   1   1   -0.02    0.06 
  -8   1   1    0.15    0.08 
   7  -1  -1    0.44    0.09 
   7  -1  -1    0.50    0.08 
   7  -1  -1    0.53    0.09 
  -7   1   1    0.46    0.08 
  -7   1   1    0.59    0.09 
  -7   1   1    0.44    0.08 
   6  -1  -1    1.25    0.11 
   6  -1  -1    1.37    0.10 
   6  -1  -1    1.31    0.11 
  -6   1   1    1.33    0.11 
  -6   1   1    1.23    0.10 
   5  -1  -1    2.84    0.14 
   5  -1  -1    3.03    0.14 
   5  -1  -1    2.82    0.13 
  -5   1   1    2.61    0.12 
  -5   1   1    2.97    0.14 
   4  -1  -1   13.66    0.34 
   4  -1  -1   12.74    0.33 
   4  -1  -1   13.08    0.33 
  -4   1   1   12.76    0.32 
  -4   1   1   13.37    0.34 
   3  -1  -1   77.36    1.60 
   3  -1  -1   77.73    1.59 
   3  -1  -1   77.32    1.60 
  -3   1   1   72.82    1.58 
  -3   1   1   76.19    1.60 
   2  -1  -1    1.12    0.06 
   2  -1  -1    1.13    0.07 
   2  -1  -1    1.11    0.07 
  -2   1   1    1.16    0.05 
  -2   1   1    1.08    0.06 
  -2   1   1    1.19    0.06 
   1  -1  -1  176.41    3.67 
   1  -1  -1  177.41    3.67 
   1  -1  -1  175.24    3.61 
   1  -1  -1  173.88    3.62 
   1  -1  -1  174.99    3.63 
  -1   1   1  170.84    3.60 
  -1   1   1  174.35    3.63 
  -1   1   1  179.49    3.66 
  -1   1   1  170.87    3.60 
  -1   1   1  175.24    3.64 
  -1   1   1  173.95    3.65 
   0  -1  -1   23.14    0.48 
   0  -1  -1   23.45    0.48 
   0  -1  -1   23.80    0.49 
   0  -1  -1   22.33    0.49 
   0   1   1   23.52    0.49 
   0   1   1   23.86    0.48 
   0   1   1   23.57    0.48 
  -1  -1  -1    8.02    0.18 
  -1  -1  -1    7.97    0.17 
  -1  -1  -1    8.09    0.17 
  -1  -1  -1    8.09    0.18 
   1   1   1    7.95    0.18 
   1   1   1    7.91    0.18 
   1   1   1    8.01    0.17 
   1   1   1    8.04    0.17 
   1   1   1    7.81    0.18 
  -2  -1  -1   19.33    0.42 
  -2  -1  -1   18.52    0.41 
  -2  -1  -1   19.46    0.40 
  -2  -1  -1   19.22    0.41 
  -2  -1  -1   19.25    0.41 
  -2  -1  -1   19.18    0.41 
  -2  -1  -1   18.98    0.41 
   2   1   1   18.66    0.41 
   2   1   1   19.17    0.41 
   2   1   1   19.32    0.41 
   2   1   1   19.05    0.40 
   2   1   1   18.77    0.42 
  -3  -1  -1    0.11    0.03 
  -3  -1  -1    0.08    0.03 
  -3  -1  -1    0.13    0.03 
   3   1   1    0.09    0.03 
   3   1   1    0.12    0.03 
   3   1   1    0.11    0.03 
   3   1   1    0.16    0.03 
  -4  -1  -1    1.57    0.08 
  -4  -1  -1    1.51    0.08 
   4   1   1    1.59    0.09 
   4   1   1    1.61    0.07 
   4   1   1    1.58    0.08 
   4   1   1    1.69    0.09 
  -5  -1  -1    2.14    0.10 
  -5  -1  -1    2.05    0.10 
   5   1   1    2.12    0.10 
   5   1   1    2.27    0.11 
   5   1   1    2.09    0.11 
  -6  -1  -1   26.61    0.64 
  -6  -1  -1   27.45    0.63 
   6   1   1   27.90    0.65 
   6   1   1   28.30    0.63 
   6   1   1   26.92    0.65 
  -7  -1  -1   14.88    0.40 
  -7  -1  -1   13.78    0.38 
   7   1   1   14.75    0.41 
   7   1   1   14.82    0.38 
   7   1   1   15.08    0.41 
  -8  -1  -1    0.56    0.09 
  -8  -1  -1    0.47    0.09 
   8   1   1    0.60    0.08 
   8   1   1    0.53    0.09 
   8   1   1    0.36    0.08 
  -9  -1  -1    5.02    0.22 
  -9  -1  -1    5.24    0.24 
   9   1   1    5.25    0.24 
   9   1   1    5.19    0.22 
   9   1   1    5.38    0.24 
 -10  -1  -1    2.31    0.17 
 -10  -1  -1    2.27    0.17 
 -10  -1  -1    2.04    0.18 
  10   1   1    2.38    0.22 
  10   1   1    2.47    0.18 
  10   1   1    2.13    0.16 
 -11  -1  -1    1.67    0.16 
 -11  -1  -1    1.56    0.17 
 -11  -1  -1    1.99    0.19 
  11   1   1    1.78    0.17 
  11   1   1    1.88    0.19 
  11   1   1    1.57    0.19 
 -12  -1  -1    0.06    0.10 
 -12  -1  -1    0.25    0.11 
 -12  -1  -1   -0.05    0.10 
  12   1   1    0.14    0.11 
  11  -2  -1    0.08    0.11 
  10  -2  -1   -0.07    0.09 
  10  -2  -1    0.13    0.10 
  10  -2  -1    0.03    0.11 
 -10   2   1    0.22    0.11 
 -10   2   1    0.08    0.10 
 -10   2   1    0.00    0.09 
   9  -2  -1    0.11    0.10 
   9  -2  -1   -0.04    0.08 
   9  -2  -1    0.08    0.09 
  -9   2   1    0.10    0.09 
  -9   2   1    0.06    0.08 
  -9   2   1    0.00    0.09 
   8  -2  -1    0.04    0.08 
   8  -2  -1    0.06    0.08 
   8  -2  -1    0.04    0.07 
  -8   2   1    0.08    0.07 
  -8   2   1    0.05    0.07 
  -8   2   1    0.15    0.08 
   7  -2  -1   -0.03    0.07 
   7  -2  -1   -0.01    0.05 
   7  -2  -1   -0.06    0.06 
  -7   2   1   -0.06    0.05 
  -7   2   1    0.01    0.06 
  -7   2   1   -0.03    0.06 
   6  -2  -1    0.30    0.06 
   6  -2  -1    0.39    0.08 
   6  -2  -1    0.48    0.09 
  -6   2   1    0.26    0.06 
  -6   2   1    0.21    0.07 
  -6   2   1    0.44    0.07 
   5  -2  -1    0.25    0.07 
   5  -2  -1    0.32    0.06 
   5  -2  -1    0.29    0.06 
  -5   2   1    0.18    0.05 
  -5   2   1    0.29    0.06 
  -5   2   1    0.20    0.05 
   4  -2  -1    0.37    0.05 
   4  -2  -1    0.28    0.06 
   4  -2  -1    0.28    0.06 
  -4   2   1    0.30    0.05 
  -4   2   1    0.30    0.05 
  -4   2   1    0.27    0.05 
   3  -2  -1   57.19    1.21 
   3  -2  -1   58.65    1.22 
   3  -2  -1   58.50    1.24 
  -3   2   1   57.25    1.23 
  -3   2   1   56.13    1.22 
  -3   2   1   57.37    1.21 
   2  -2  -1   37.45    0.79 
   2  -2  -1   35.89    0.80 
   2  -2  -1   38.63    0.78 
  -2   2   1   36.23    0.80 
  -2   2   1   37.74    0.78 
  -2   2   1   36.01    0.79 
  -2   2   1   36.82    0.78 
   1  -2  -1   26.28    0.58 
   1  -2  -1   27.10    0.57 
   1  -2  -1   26.45    0.56 
  -1   2   1   26.39    0.56 
  -1   2   1   26.65    0.57 
  -1   2   1   27.06    0.57 
  -1   2   1   26.30    0.56 
  -1   2   1   26.98    0.58 
   0  -2  -1   51.45    1.09 
   0  -2  -1   53.75    1.08 
   0  -2  -1   49.97    1.08 
   0  -2  -1   52.58    1.08 
   0  -2  -1   53.34    1.08 
   0   2   1   50.96    1.08 
   0   2   1   52.10    1.08 
   0   2   1   52.34    1.08 
   0   2   1   50.66    1.06 
   0   2   1   53.49    1.08 
  -1  -2  -1  123.87    2.52 
  -1  -2  -1  124.63    2.50 
  -1  -2  -1  119.75    2.51 
  -1  -2  -1  121.94    2.46 
  -1  -2  -1  118.12    2.47 
   1   2   1  119.06    2.46 
   1   2   1  120.12    2.53 
   1   2   1  119.17    2.51 
   1   2   1  121.13    2.52 
   1   2   1  118.58    2.48 
  -2  -2  -1   97.14    2.03 
  -2  -2  -1  100.45    2.04 
  -2  -2  -1  100.42    2.07 
  -2  -2  -1   98.75    2.05 
  -2  -2  -1   97.17    2.07 
  -2  -2  -1   99.72    2.02 
  -2  -2  -1   97.74    2.02 
   2   2   1   97.70    2.03 
   2   2   1   97.30    2.04 
   2   2   1   95.67    2.03 
   2   2   1   96.97    2.06 
   2   2   1   95.80    2.07 
  -3  -2  -1    1.57    0.08 
  -3  -2  -1    1.64    0.05 
   3   2   1    1.49    0.08 
   3   2   1    1.58    0.06 
   3   2   1    1.61    0.07 
   3   2   1    1.46    0.08 
  -4  -2  -1    2.36    0.10 
  -4  -2  -1    2.46    0.10 
  -4  -2  -1    2.52    0.08 
   4   2   1    2.41    0.10 
   4   2   1    2.34    0.10 
   4   2   1    2.56    0.08 
   4   2   1    2.67    0.11 
  -5  -2  -1    0.17    0.05 
  -5  -2  -1    0.25    0.05 
   5   2   1    0.16    0.05 
   5   2   1    0.24    0.05 
   5   2   1    0.11    0.05 
   5   2   1    0.16    0.04 
  -6  -2  -1    2.37    0.11 
  -6  -2  -1    2.40    0.12 
   6   2   1    2.28    0.13 
   6   2   1    2.11    0.12 
   6   2   1    2.38    0.11 
   6   2   1    2.00    0.10 
  -7  -2  -1    0.50    0.08 
  -7  -2  -1    0.54    0.07 
   7   2   1    0.46    0.06 
   7   2   1    0.54    0.08 
   7   2   1    0.51    0.08 
  -8  -2  -1   12.58    0.37 
  -8  -2  -1   12.98    0.36 
   8   2   1   12.59    0.37 
   8   2   1   12.31    0.34 
   8   2   1   12.57    0.38 
  -9  -2  -1   -0.03    0.07 
  -9  -2  -1    0.00    0.06 
   9   2   1    0.01    0.06 
   9   2   1    0.03    0.07 
   9   2   1   -0.03    0.05 
 -10  -2  -1    0.99    0.12 
 -10  -2  -1    1.07    0.12 
  10   2   1    0.96    0.13 
  10   2   1    1.10    0.13 
  10   2   1    1.00    0.11 
 -11  -2  -1    0.75    0.12 
 -11  -2  -1    0.90    0.13 
  11   2   1    0.70    0.13 
  11   2   1    0.94    0.15 
 -12  -2  -1    0.10    0.11 
 -12  -2  -1    0.10    0.09 
 -12  -2  -1   -0.09    0.09 
  12   2   1   -0.01    0.10 
  12   2   1    0.07    0.12 
  10  -3  -1    0.03    0.11 
  10  -3  -1    0.07    0.11 
 -10   3   1    0.16    0.11 
 -10   3   1    0.27    0.12 
   9  -3  -1    0.01    0.09 
   9  -3  -1    0.10    0.10 
   9  -3  -1    0.08    0.09 
  -9   3   1   -0.06    0.07 
  -9   3   1    0.02    0.10 
  -9   3   1    0.03    0.09 
   8  -3  -1    0.38    0.11 
   8  -3  -1    0.62    0.11 
   8  -3  -1    0.45    0.11 
  -8   3   1    0.35    0.10 
  -8   3   1    0.59    0.12 
  -8   3   1    0.60    0.09 
   7  -3  -1    0.59    0.11 
   7  -3  -1    0.59    0.10 
   7  -3  -1    0.50    0.10 
  -7   3   1    0.70    0.10 
  -7   3   1    0.60    0.11 
  -7   3   1    0.72    0.09 
   6  -3  -1    0.02    0.06 
   6  -3  -1   -0.07    0.06 
   6  -3  -1   -0.10    0.05 
  -6   3   1   -0.02    0.05 
  -6   3   1    0.12    0.07 
  -6   3   1    0.03    0.06 
   5  -3  -1    0.10    0.05 
   5  -3  -1    0.23    0.06 
   5  -3  -1    0.05    0.07 
  -5   3   1    0.12    0.05 
  -5   3   1    0.21    0.05 
  -5   3   1    0.16    0.06 
   4  -3  -1    0.03    0.04 
   4  -3  -1    0.03    0.05 
   4  -3  -1   -0.03    0.04 
  -4   3   1    0.13    0.05 
  -4   3   1    0.00    0.04 
  -4   3   1   -0.04    0.04 
   3  -3  -1    1.98    0.11 
   3  -3  -1    1.78    0.10 
  -3   3   1    2.02    0.09 
  -3   3   1    1.97    0.11 
  -3   3   1    2.02    0.10 
   2  -3  -1    1.81    0.09 
   2  -3  -1    1.91    0.11 
  -2   3   1    1.85    0.09 
  -2   3   1    1.59    0.09 
  -2   3   1    1.89    0.08 
   1  -3  -1    9.62    0.25 
   1  -3  -1    9.44    0.22 
   1  -3  -1    9.96    0.23 
  -1   3   1    9.53    0.23 
  -1   3   1    9.36    0.24 
  -1   3   1    9.24    0.24 
  -1   3   1    9.61    0.22 
  -1   3   1    9.42    0.22 
   0  -3  -1   15.72    0.34 
   0  -3  -1   16.40    0.33 
   0  -3  -1   15.48    0.36 
   0   3   1   15.44    0.34 
   0   3   1   15.18    0.36 
   0   3   1   15.97    0.33 
   0   3   1   15.00    0.36 
  -1  -3  -1    4.77    0.13 
  -1  -3  -1    4.71    0.13 
   1   3   1    4.76    0.13 
   1   3   1    4.71    0.14 
   1   3   1    4.95    0.13 
   1   3   1    4.61    0.14 
  -2  -3  -1    2.05    0.06 
  -2  -3  -1    2.01    0.06 
   2   3   1    2.09    0.07 
   2   3   1    1.95    0.08 
   2   3   1    2.06    0.06 
   2   3   1    2.07    0.09 
   2   3   1    1.94    0.08 
  -3  -3  -1   99.71    2.01 
  -3  -3  -1   98.33    2.04 
  -3  -3  -1   98.57    2.02 
  -3  -3  -1   96.19    2.02 
   3   3   1   94.02    2.03 
   3   3   1  100.38    2.03 
   3   3   1   99.19    2.04 
   3   3   1   99.90    2.04 
  -4  -3  -1   33.70    0.74 
  -4  -3  -1   34.61    0.70 
   4   3   1   32.68    0.74 
   4   3   1   32.86    0.74 
   4   3   1   33.16    0.73 
   4   3   1   33.79    0.72 
   4   3   1   33.58    0.70 
  -5  -3  -1    1.49    0.06 
  -5  -3  -1    1.34    0.09 
  -5  -3  -1    1.30    0.08 
   5   3   1    1.48    0.10 
   5   3   1    1.55    0.09 
   5   3   1    1.47    0.06 
   5   3   1    1.34    0.09 
  -6  -3  -1    0.03    0.04 
  -6  -3  -1    0.01    0.04 
   6   3   1   -0.02    0.03 
   6   3   1    0.01    0.04 
   6   3   1    0.01    0.04 
   6   3   1    0.03    0.05 
  -7  -3  -1    0.65    0.08 
  -7  -3  -1    0.69    0.08 
   7   3   1    0.44    0.08 
   7   3   1    0.54    0.09 
   7   3   1    0.69    0.06 
   7   3   1    0.69    0.08 
  -8  -3  -1    0.06    0.07 
  -8  -3  -1    0.00    0.05 
   8   3   1    0.02    0.07 
   8   3   1    0.07    0.06 
   8   3   1    0.07    0.06 
   8   3   1    0.04    0.04 
  -9  -3  -1    0.07    0.07 
  -9  -3  -1   -0.01    0.06 
   9   3   1   -0.01    0.04 
   9   3   1   -0.01    0.06 
   9   3   1   -0.03    0.06 
 -10  -3  -1    0.19    0.08 
 -10  -3  -1    0.13    0.09 
  10   3   1    0.16    0.09 
  10   3   1    0.19    0.08 
 -11  -3  -1   -0.03    0.09 
 -11  -3  -1    0.07    0.08 
  11   3   1    0.12    0.10 
  11   3   1    0.13    0.09 
 -12  -3  -1    0.15    0.09 
 -12  -3  -1    0.06    0.09 
  12   3   1    0.25    0.12 
  12   3   1    0.21    0.10 
   9  -4  -1    0.16    0.11 
   9  -4  -1    0.06    0.11 
  -9   4   1    0.13    0.10 
  -9   4   1   -0.09    0.09 
   8  -4  -1    0.35    0.11 
   8  -4  -1    0.53    0.12 
  -8   4   1    0.24    0.10 
  -8   4   1    0.36    0.10 
   7  -4  -1   -0.04    0.09 
   7  -4  -1   -0.01    0.08 
  -7   4   1   -0.02    0.06 
  -7   4   1    0.00    0.08 
  -7   4   1   -0.01    0.08 
   6  -4  -1    0.68    0.12 
   6  -4  -1    0.66    0.10 
  -6   4   1    0.53    0.08 
  -6   4   1    0.51    0.10 
  -6   4   1    0.69    0.11 
   5  -4  -1    4.32    0.21 
   5  -4  -1    3.82    0.18 
  -5   4   1    3.75    0.16 
  -5   4   1    3.76    0.18 
  -5   4   1    3.88    0.18 
   4  -4  -1    0.05    0.07 
   4  -4  -1    0.01    0.05 
  -4   4   1    0.12    0.06 
  -4   4   1    0.04    0.04 
  -4   4   1    0.09    0.06 
   3  -4  -1    0.77    0.08 
   3  -4  -1    1.02    0.10 
  -3   4   1    0.81    0.07 
  -3   4   1    0.62    0.07 
  -3   4   1    0.88    0.09 
   2  -4  -1    1.08    0.08 
   2  -4  -1    0.98    0.09 
  -2   4   1    1.23    0.09 
  -2   4   1    1.26    0.09 
  -2   4   1    1.30    0.07 
   1  -4  -1    0.91    0.06 
   1  -4  -1    0.91    0.08 
  -1   4   1    0.83    0.07 
  -1   4   1    0.91    0.07 
  -1   4   1    1.03    0.06 
   0  -4  -1    2.04    0.10 
   0  -4  -1    1.95    0.07 
   0   4   1    2.03    0.10 
   0   4   1    2.11    0.08 
   0   4   1    2.00    0.09 
   0   4   1    2.01    0.06 
  -1  -4  -1    5.31    0.15 
   1   4   1    5.26    0.15 
   1   4   1    5.22    0.16 
   1   4   1    5.61    0.16 
  -2  -4  -1   30.02    0.64 
   2   4   1   30.08    0.66 
   2   4   1   29.89    0.67 
   2   4   1   31.12    0.65 
   2   4   1   30.61    0.67 
  -3  -4  -1    1.23    0.05 
  -3  -4  -1    1.34    0.05 
  -3  -4  -1    1.32    0.05 
   3   4   1    1.33    0.05 
   3   4   1    1.21    0.08 
   3   4   1    1.31    0.08 
   3   4   1    1.31    0.05 
   3   4   1    1.31    0.08 
  -4  -4  -1   52.48    1.04 
  -4  -4  -1   52.87    1.04 
   4   4   1   50.61    1.09 
   4   4   1   48.64    1.10 
   4   4   1   52.01    1.07 
   4   4   1   49.11    1.10 
  -5  -4  -1   56.50    1.11 
  -5  -4  -1   54.52    1.17 
   5   4   1   51.87    1.16 
   5   4   1   53.60    1.11 
   5   4   1   53.40    1.17 
   5   4   1   53.84    1.18 
   5   4   1   54.29    1.15 
  -6  -4  -1    0.74    0.05 
  -6  -4  -1    0.52    0.07 
   6   4   1    0.64    0.08 
   6   4   1    0.80    0.08 
   6   4   1    0.82    0.05 
   6   4   1    0.83    0.08 
  -7  -4  -1   20.59    0.53 
  -7  -4  -1   20.68    0.51 
   7   4   1   19.98    0.53 
   7   4   1   21.24    0.52 
   7   4   1   21.05    0.47 
   7   4   1   21.57    0.51 
  -8  -4  -1    7.67    0.25 
  -8  -4  -1    7.41    0.27 
   8   4   1    7.53    0.21 
   8   4   1    8.04    0.28 
   8   4   1    7.44    0.26 
   8   4   1    7.97    0.26 
  -9  -4  -1    0.17    0.07 
  -9  -4  -1    0.09    0.06 
   9   4   1   -0.02    0.07 
   9   4   1    0.08    0.07 
   9   4   1    0.07    0.07 
 -10  -4  -1   -0.04    0.07 
 -10  -4  -1    0.00    0.06 
  10   4   1    0.01    0.07 
  10   4   1   -0.02    0.07 
 -11  -4  -1    0.19    0.10 
 -11  -4  -1   -0.01    0.08 
  11   4   1    0.04    0.09 
  11   4   1    0.12    0.09 
 -12  -4  -1   -0.02    0.10 
 -12  -4  -1    0.31    0.10 
  12   4   1    0.12    0.10 
  12   4   1    0.18    0.11 
   9  -5  -1   -0.12    0.09 
  -9   5   1    0.02    0.11 
   8  -5  -1   -0.07    0.08 
   8  -5  -1   -0.02    0.10 
  -8   5   1   -0.12    0.10 
  -8   5   1    0.04    0.10 
   7  -5  -1    0.01    0.08 
   7  -5  -1   -0.04    0.09 
  -7   5   1   -0.06    0.08 
  -7   5   1   -0.06    0.08 
   6  -5  -1    1.68    0.18 
   6  -5  -1    1.21    0.13 
  -6   5   1    1.32    0.14 
  -6   5   1    1.19    0.12 
  -6   5   1    1.43    0.14 
   5  -5  -1    1.99    0.16 
   5  -5  -1    2.13    0.15 
  -5   5   1    1.89    0.15 
  -5   5   1    1.86    0.15 
  -5   5   1    2.10    0.13 
   4  -5  -1    3.67    0.20 
   4  -5  -1    3.43    0.16 
  -4   5   1    3.70    0.18 
  -4   5   1    3.77    0.18 
  -4   5   1    3.52    0.15 
   3  -5  -1    3.59    0.15 
   3  -5  -1    3.50    0.17 
  -3   5   1    3.72    0.17 
  -3   5   1    3.82    0.14 
  -3   5   1    3.76    0.17 
   2  -5  -1    0.26    0.05 
   2  -5  -1    0.22    0.07 
  -2   5   1    0.28    0.06 
  -2   5   1    0.20    0.05 
  -2   5   1    0.23    0.04 
   1  -5  -1   -0.01    0.02 
   1  -5  -1    0.03    0.05 
  -1   5   1   -0.01    0.03 
  -1   5   1   -0.05    0.04 
  -1   5   1   -0.02    0.04 
   0  -5  -1    0.18    0.05 
   0  -5  -1    0.15    0.03 
   0   5   1    0.17    0.03 
   0   5   1    0.16    0.04 
   0   5   1    0.17    0.05 
   0   5   1    0.18    0.04 
  -1  -5  -1    0.16    0.04 
   1   5   1    0.13    0.05 
   1   5   1    0.10    0.04 
   1   5   1    0.11    0.04 
  -2  -5  -1    2.74    0.10 
   2   5   1    2.74    0.11 
   2   5   1    2.70    0.11 
   2   5   1    2.70    0.11 
  -3  -5  -1    2.33    0.08 
  -3  -5  -1    2.24    0.06 
   3   5   1    2.29    0.08 
   3   5   1    2.16    0.06 
   3   5   1    2.21    0.10 
   3   5   1    2.21    0.10 
   3   5   1    2.23    0.11 
  -4  -5  -1   24.49    0.50 
  -4  -5  -1   23.80    0.56 
  -4  -5  -1   23.33    0.50 
   4   5   1   24.11    0.56 
   4   5   1   24.02    0.56 
   4   5   1   24.12    0.56 
   4   5   1   23.55    0.52 
  -5  -5  -1   18.02    0.45 
   5   5   1   18.12    0.45 
   5   5   1   18.40    0.46 
   5   5   1   18.33    0.45 
   5   5   1   18.28    0.42 
  -6  -5  -1    3.20    0.15 
   6   5   1    3.43    0.14 
   6   5   1    2.92    0.14 
   6   5   1    3.06    0.12 
  -7  -5  -1   17.61    0.47 
   7   5   1   17.76    0.47 
   7   5   1   17.75    0.44 
   7   5   1   17.85    0.46 
   7   5   1   17.57    0.38 
  -8  -5  -1    0.40    0.08 
  -8  -5  -1    0.36    0.08 
   8   5   1    0.42    0.07 
   8   5   1    0.65    0.09 
   8   5   1    0.50    0.09 
  -9  -5  -1    1.83    0.14 
  -9  -5  -1    1.89    0.14 
   9   5   1    1.90    0.14 
   9   5   1    1.76    0.15 
   9   5   1    1.84    0.14 
 -10  -5  -1    0.58    0.10 
 -10  -5  -1    0.24    0.09 
  10   5   1    0.46    0.10 
  10   5   1    0.54    0.11 
  10   5   1    0.38    0.09 
 -11  -5  -1    1.12    0.14 
 -11  -5  -1    1.09    0.13 
  11   5   1    0.95    0.13 
  11   5   1    1.02    0.13 
  11   5   1    0.95    0.14 
 -12  -5  -1    0.09    0.10 
 -12  -5  -1    0.06    0.08 
  12   5   1    0.01    0.10 
  12   5   1   -0.03    0.09 
  13   5   1    0.19    0.11 
   8  -6  -1    0.00    0.09 
  -8   6   1    0.02    0.11 
  -8   6   1    0.14    0.11 
   7  -6  -1   -0.03    0.10 
   7  -6  -1   -0.09    0.08 
  -7   6   1   -0.06    0.10 
  -7   6   1    0.00    0.09 
   6  -6  -1    0.03    0.10 
   6  -6  -1   -0.06    0.07 
  -6   6   1   -0.13    0.08 
  -6   6   1   -0.02    0.08 
   5  -6  -1    0.65    0.13 
   5  -6  -1    0.55    0.09 
  -5   6   1    0.49    0.11 
  -5   6   1    0.42    0.10 
   4  -6  -1    0.42    0.07 
   4  -6  -1    0.44    0.11 
  -4   6   1    0.55    0.10 
  -4   6   1    0.56    0.10 
  -4   6   1    0.55    0.07 
   3  -6  -1    0.46    0.07 
   3  -6  -1    0.52    0.10 
  -3   6   1    0.55    0.07 
  -3   6   1    0.70    0.10 
  -3   6   1    0.42    0.08 
   2  -6  -1    1.09    0.11 
   2  -6  -1    1.10    0.08 
  -2   6   1    1.17    0.08 
  -2   6   1    1.27    0.11 
  -2   6   1    1.13    0.10 
   1  -6  -1    0.66    0.08 
   1  -6  -1    0.82    0.06 
  -1   6   1    0.72    0.08 
  -1   6   1    0.78    0.09 
  -1   6   1    0.84    0.07 
   0  -6  -1    1.34    0.06 
   0  -6  -1    1.47    0.10 
   0   6   1    1.47    0.08 
   0   6   1    1.37    0.10 
   0   6   1    1.27    0.06 
   0   6   1    1.49    0.10 
  -1  -6  -1    5.22    0.18 
   1   6   1    5.61    0.19 
   1   6   1    5.38    0.19 
   1   6   1    5.52    0.17 
  -2  -6  -1    1.31    0.08 
   2   6   1    1.14    0.09 
   2   6   1    1.39    0.09 
   2   6   1    1.21    0.10 
  -3  -6  -1    0.03    0.03 
   3   6   1   -0.03    0.04 
   3   6   1    0.03    0.04 
   3   6   1   -0.04    0.04 
  -4  -6  -1    0.06    0.02 
  -4  -6  -1    0.04    0.02 
  -4  -6  -1    0.05    0.02 
   4   6   1    0.03    0.02 
   4   6   1    0.05    0.05 
   4   6   1    0.05    0.02 
   4   6   1    0.07    0.05 
   4   6   1    0.06    0.04 
  -5  -6  -1    2.12    0.12 
   5   6   1    1.73    0.12 
   5   6   1    1.72    0.08 
   5   6   1    1.67    0.11 
   5   6   1    1.81    0.11 
  -6  -6  -1    2.40    0.14 
   6   6   1    2.80    0.14 
   6   6   1    2.78    0.11 
   6   6   1    2.65    0.14 
   6   6   1    2.51    0.14 
  -7  -6  -1   -0.05    0.05 
   7   6   1   -0.07    0.05 
   7   6   1   -0.01    0.04 
   7   6   1    0.05    0.05 
  -8  -6  -1    1.85    0.13 
   8   6   1    2.05    0.12 
   8   6   1    1.82    0.13 
   8   6   1    1.81    0.14 
  -9  -6  -1    4.36    0.21 
  -9  -6  -1    4.56    0.20 
   9   6   1    4.58    0.21 
   9   6   1    4.41    0.19 
   9   6   1    4.35    0.22 
 -10  -6  -1    2.79    0.18 
 -10  -6  -1    2.95    0.18 
  10   6   1    2.84    0.18 
  10   6   1    2.73    0.18 
  10   6   1    2.86    0.18 
 -11  -6  -1    1.04    0.12 
 -11  -6  -1    1.29    0.14 
  11   6   1    0.89    0.12 
  11   6   1    1.33    0.16 
  11   6   1    1.04    0.12 
 -12  -6  -1    1.86    0.20 
 -12  -6  -1    1.96    0.18 
  12   6   1    1.61    0.16 
  12   6   1    1.85    0.17 
  12   6   1    1.65    0.18 
  13   6   1    0.11    0.10 
  -7   7   1    0.05    0.11 
  -7   7   1    0.12    0.11 
   6  -7  -1   -0.04    0.11 
  -6   7   1    0.09    0.10 
  -6   7   1    0.13    0.11 
   5  -7  -1    0.04    0.10 
  -5   7   1   -0.01    0.09 
  -5   7   1    0.03    0.09 
   4  -7  -1    0.01    0.09 
   4  -7  -1   -0.03    0.08 
  -4   7   1    0.02    0.08 
  -4   7   1    0.05    0.07 
   3  -7  -1    0.30    0.10 
   3  -7  -1    0.08    0.05 
  -3   7   1    0.21    0.08 
  -3   7   1    0.32    0.09 
  -3   7   1    0.16    0.06 
   2  -7  -1    1.63    0.14 
   2  -7  -1    1.44    0.10 
  -2   7   1    1.67    0.10 
  -2   7   1    1.62    0.14 
  -2   7   1    1.63    0.13 
   1  -7  -1    0.29    0.04 
   1  -7  -1    0.31    0.08 
  -1   7   1    0.32    0.08 
  -1   7   1    0.38    0.08 
  -1   7   1    0.39    0.06 
   0  -7  -1    1.71    0.07 
   0  -7  -1    2.01    0.13 
   0   7   1    1.86    0.10 
   0   7   1    1.76    0.12 
   0   7   1    1.78    0.12 
  -1  -7  -1    4.62    0.17 
   1   7   1    4.00    0.17 
   1   7   1    4.37    0.15 
   1   7   1    4.21    0.18 
  -2  -7  -1    0.74    0.07 
   2   7   1    0.64    0.08 
   2   7   1    0.85    0.09 
   2   7   1    0.78    0.08 
  -3  -7  -1    3.21    0.12 
   3   7   1    3.34    0.14 
   3   7   1    3.34    0.15 
   3   7   1    3.13    0.15 
  -4  -7  -1    9.65    0.24 
   4   7   1   10.28    0.28 
   4   7   1    9.88    0.29 
   4   7   1    9.00    0.28 
  -5  -7  -1    0.31    0.06 
  -5  -7  -1    0.43    0.04 
   5   7   1    0.46    0.07 
   5   7   1    0.43    0.04 
   5   7   1    0.42    0.07 
   5   7   1    0.42    0.07 
  -6  -7  -1    0.00    0.05 
   6   7   1   -0.01    0.05 
   6   7   1    0.00    0.05 
   6   7   1    0.05    0.06 
   6   7   1    0.08    0.03 
  -7  -7  -1    0.23    0.07 
   7   7   1    0.19    0.07 
   7   7   1    0.25    0.05 
   7   7   1    0.17    0.07 
   7   7   1    0.32    0.08 
  -8  -7  -1    0.15    0.07 
   8   7   1    0.30    0.09 
   8   7   1    0.18    0.07 
   8   7   1    0.21    0.05 
  -9  -7  -1    1.10    0.13 
   9   7   1    0.92    0.13 
   9   7   1    1.07    0.10 
   9   7   1    1.16    0.12 
 -10  -7  -1    0.63    0.11 
 -10  -7  -1    0.55    0.11 
  10   7   1    0.63    0.11 
  10   7   1    0.71    0.11 
  10   7   1    0.53    0.09 
 -11  -7  -1    5.13    0.24 
 -11  -7  -1    4.87    0.25 
  11   7   1    5.26    0.25 
  11   7   1    4.11    0.21 
  11   7   1    4.70    0.25 
 -12  -7  -1    0.39    0.10 
 -12  -7  -1    0.58    0.13 
  12   7   1    0.43    0.13 
  12   7   1    0.42    0.11 
  12   7   1    0.32    0.10 
  13   7   1    0.28    0.10 
  -6   8   1    0.15    0.13 
  -6   8   1   -0.03    0.10 
   5  -8  -1    0.05    0.10 
  -5   8   1    0.02    0.10 
  -5   8   1    0.04    0.10 
   4  -8  -1    0.07    0.10 
  -4   8   1    0.02    0.09 
  -4   8   1    0.03    0.10 
   3  -8  -1   -0.06    0.09 
  -3   8   1   -0.03    0.08 
  -3   8   1    0.05    0.09 
   2  -8  -1   -0.03    0.08 
  -2   8   1   -0.05    0.07 
  -2   8   1    0.00    0.07 
   1  -8  -1    0.38    0.09 
  -1   8   1    0.35    0.09 
  -1   8   1    0.43    0.09 
  -1   8   1    0.51    0.07 
   0  -8  -1    1.39    0.14 
   0   8   1    1.47    0.10 
   0   8   1    1.69    0.14 
   0   8   1    1.52    0.13 
  -1  -8  -1    0.14    0.06 
   1   8   1    0.08    0.06 
   1   8   1    0.09    0.07 
   1   8   1    0.15    0.05 
  -2  -8  -1    3.55    0.15 
   2   8   1    3.22    0.14 
   2   8   1    3.24    0.17 
   2   8   1    3.28    0.17 
  -3  -8  -1   12.85    0.34 
   3   8   1   13.59    0.37 
   3   8   1   12.86    0.35 
   3   8   1   12.90    0.37 
  -4  -8  -1    0.09    0.04 
   4   8   1    0.18    0.07 
   4   8   1    0.04    0.05 
   4   8   1    0.04    0.06 
  -5  -8  -1   12.96    0.38 
   5   8   1   13.76    0.38 
   5   8   1   13.35    0.37 
   5   8   1   12.93    0.38 
  -6  -8  -1    2.43    0.15 
   6   8   1    2.50    0.15 
   6   8   1    2.48    0.15 
   6   8   1    2.49    0.15 
  -7  -8  -1    0.11    0.07 
   7   8   1    0.08    0.06 
   7   8   1    0.04    0.06 
   7   8   1    0.13    0.07 
  -8  -8  -1    0.42    0.09 
   8   8   1    0.45    0.09 
   8   8   1    0.58    0.10 
   8   8   1    0.47    0.06 
  -9  -8  -1    0.02    0.08 
   9   8   1    0.17    0.08 
   9   8   1    0.21    0.08 
   9   8   1    0.11    0.05 
 -10  -8  -1    0.11    0.08 
 -10  -8  -1    0.23    0.10 
  10   8   1    0.03    0.09 
  10   8   1    0.15    0.09 
  10   8   1    0.09    0.06 
 -11  -8  -1    0.09    0.08 
 -11  -8  -1    0.14    0.09 
  11   8   1   -0.08    0.07 
  11   8   1    0.02    0.07 
  11   8   1   -0.01    0.09 
 -12  -8  -1    0.99    0.15 
 -12  -8  -1    0.72    0.13 
  12   8   1    1.07    0.15 
  12   8   1    0.86    0.17 
  12   8   1    0.77    0.13 
  -5   9   1    0.15    0.12 
   4  -9  -1    0.55    0.14 
  -4   9   1    0.34    0.13 
  -4   9   1    0.29    0.12 
   3  -9  -1    0.04    0.10 
  -3   9   1   -0.08    0.09 
  -3   9   1    0.11    0.10 
   2  -9  -1    0.06    0.08 
  -2   9   1    0.04    0.10 
  -2   9   1    0.06    0.08 
   1  -9  -1    0.14    0.08 
  -1   9   1    0.25    0.09 
  -1   9   1    0.16    0.09 
   0  -9  -1    0.04    0.07 
   0   9   1    0.12    0.09 
   0   9   1    0.05    0.07 
  -1  -9  -1    0.14    0.07 
   1   9   1    0.10    0.08 
   1   9   1    0.13    0.08 
   1   9   1    0.14    0.05 
  -2  -9  -1    1.73    0.13 
   2   9   1    1.76    0.12 
   2   9   1    1.84    0.15 
   2   9   1    2.08    0.15 
  -3  -9  -1    0.52    0.07 
   3   9   1    0.61    0.10 
   3   9   1    0.62    0.08 
   3   9   1    0.60    0.09 
  -4  -9  -1    5.38    0.18 
   4   9   1    5.48    0.21 
   4   9   1    5.36    0.22 
   4   9   1    5.09    0.23 
  -5  -9  -1    9.21    0.31 
   5   9   1    9.21    0.30 
   5   9   1    9.46    0.31 
   5   9   1    8.55    0.30 
  -6  -9  -1    1.82    0.14 
   6   9   1    1.60    0.13 
   6   9   1    1.74    0.15 
   6   9   1    1.63    0.15 
  -7  -9  -1    0.21    0.08 
   7   9   1    0.12    0.07 
   7   9   1    0.24    0.09 
   7   9   1    0.18    0.07 
  -8  -9  -1    3.63    0.21 
   8   9   1    2.97    0.18 
   8   9   1    3.60    0.20 
   8   9   1    3.04    0.19 
  -9  -9  -1    2.53    0.19 
   9   9   1    3.02    0.18 
   9   9   1    2.99    0.20 
 -10  -9  -1    0.56    0.12 
  10   9   1    0.31    0.09 
  10   9   1    0.32    0.11 
 -11  -9  -1    0.52    0.12 
 -11  -9  -1    0.72    0.12 
  11   9   1    0.64    0.13 
  11   9   1    0.62    0.12 
 -12  -9  -1    0.11    0.09 
 -12  -9  -1   -0.14    0.08 
  12   9   1    0.05    0.10 
  12   9   1   -0.02    0.10 
  -4  10   1    0.00    0.11 
   3 -10  -1    0.28    0.11 
  -3  10   1    0.13    0.12 
  -3  10   1    0.07    0.11 
   2 -10  -1    0.11    0.10 
  -2  10   1   -0.02    0.09 
  -2  10   1    0.09    0.11 
   1 -10  -1   -0.09    0.08 
  -1  10   1    0.04    0.09 
  -1  10   1   -0.02    0.10 
   0 -10  -1    0.38    0.10 
   0  10   1    0.46    0.11 
   0  10   1    0.29    0.10 
  -1 -10  -1    0.18    0.08 
   1  10   1    0.21    0.09 
   1  10   1    0.44    0.10 
  -2 -10  -1   -0.14    0.06 
   2  10   1   -0.03    0.08 
   2  10   1    0.02    0.09 
   2  10   1   -0.03    0.07 
  -3 -10  -1   -0.02    0.06 
   3  10   1    0.01    0.07 
   3  10   1    0.11    0.06 
   3  10   1    0.14    0.08 
   4  10   1    0.14    0.08 
   4  10   1    0.22    0.08 
   4  10   1    0.12    0.07 
   5  10   1    0.11    0.07 
   5  10   1    0.06    0.08 
   5  10   1    0.11    0.09 
  -6 -10  -1    0.09    0.08 
   6  10   1    0.02    0.08 
   6  10   1    0.10    0.08 
   6  10   1    0.07    0.07 
  -7 -10  -1    5.39    0.25 
   7  10   1    5.14    0.24 
   7  10   1    5.01    0.23 
   7  10   1    4.93    0.23 
  -8 -10  -1    2.72    0.19 
   8  10   1    2.68    0.19 
   8  10   1    2.69    0.19 
   8  10   1    2.85    0.20 
  -9 -10  -1    0.99    0.13 
   9  10   1    1.06    0.13 
   9  10   1    1.09    0.13 
 -10 -10  -1    1.11    0.15 
  10  10   1    1.25    0.15 
  10  10   1    1.07    0.14 
 -11 -10  -1    0.36    0.11 
  11  10   1    0.44    0.12 
  11  10   1    0.32    0.10 
   2 -11  -1   -0.08    0.09 
  -2  11   1   -0.06    0.10 
   1 -11  -1    0.25    0.11 
  -1  11   1    0.09    0.11 
  -1  11   1    0.19    0.11 
   0 -11  -1    0.05    0.09 
   0  11   1    0.02    0.10 
   0  11   1   -0.12    0.10 
  -1 -11  -1    0.02    0.08 
   1  11   1   -0.12    0.10 
   1  11   1    0.20    0.10 
  -2 -11  -1    2.36    0.25 
   2  11   1    2.36    0.20 
   2  11   1    2.25    0.19 
   3  11   1    0.20    0.10 
   3  11   1   -0.10    0.08 
   4  11   1   -0.14    0.08 
   4  11   1   -0.06    0.06 
   4  11   1   -0.01    0.09 
   5  11   1   -0.04    0.06 
   5  11   1   -0.14    0.07 
   5  11   1   -0.13    0.08 
  -6 -11  -1    0.08    0.08 
   6  11   1    0.15    0.09 
   6  11   1   -0.07    0.08 
   6  11   1   -0.02    0.07 
  -7 -11  -1    0.53    0.11 
   7  11   1    0.46    0.10 
   7  11   1    0.35    0.10 
   7  11   1    0.47    0.11 
  -8 -11  -1    0.55    0.12 
   8  11   1    0.49    0.11 
   8  11   1    0.46    0.11 
   8  11   1    0.54    0.12 
  -9 -11  -1    1.91    0.19 
   9  11   1    1.94    0.18 
   9  11   1    1.87    0.19 
   9  11   1    1.82    0.18 
 -10 -11  -1    0.18    0.10 
  10  11   1    0.22    0.10 
  10  11   1    0.41    0.11 
 -11 -11  -1    0.51    0.19 
  11  11   1    0.43    0.19 
  11  11   1    0.54    0.12 
   1 -12  -1    0.03    0.10 
  -1  12   1    0.01    0.11 
   0 -12  -1    0.09    0.10 
   0  12   1    0.02    0.11 
   1  12   1    1.12    0.17 
   1  12   1    1.08    0.15 
   2  12   1   -0.03    0.10 
   2  12   1    0.01    0.10 
   3  12   1    0.06    0.10 
   3  12   1    0.09    0.11 
   4  12   1    0.18    0.10 
   4  12   1   -0.01    0.09 
   5  12   1    1.00    0.14 
   5  12   1    0.79    0.13 
  -6 -12  -1    0.04    0.09 
   6  12   1    0.11    0.08 
   6  12   1    0.10    0.10 
   6  12   1   -0.15    0.09 
  -7 -12  -1    0.48    0.11 
   7  12   1    0.50    0.12 
   7  12   1    0.59    0.12 
   7  12   1    0.55    0.11 
  -8 -12  -1    0.13    0.10 
   8  12   1   -0.10    0.09 
   8  12   1    0.12    0.10 
   8  12   1   -0.05    0.08 
  -9 -12  -1   -0.06    0.10 
   9  12   1   -0.02    0.09 
   9  12   1   -0.19    0.09 
   9  12   1   -0.10    0.08 
 -10 -12  -1    0.03    0.16 
  10  12   1    0.01    0.10 
   2  13   1    0.06    0.11 
   3  13   1    0.29    0.12 
   4  13   1    0.77    0.14 
   5  13   1    0.00    0.12 
   5  13   1    0.06    0.10 
  -6 -13  -1    0.57    0.13 
   6  13   1    0.58    0.15 
   6  13   1    0.45    0.13 
  -7 -13  -1    1.05    0.15 
   7  13   1    1.39    0.17 
  -8 -13  -1    0.11    0.10 
   8  13   1   -0.02    0.10 
   9  13   1    0.35    0.11 
   8  13  -2    0.18    0.11 
   8  13  -2    0.20    0.11 
  -8 -13   2    0.31    0.12 
   7  13  -2    0.01    0.09 
   7  13  -2   -0.08    0.09 
  -7 -13   2   -0.03    0.09 
   6  13  -2   -0.17    0.14 
   6  13  -2    0.04    0.09 
  -6 -13   2    0.09    0.10 
   5  13  -2    0.02    0.10 
  -5 -13   2    0.14    0.10 
   4  13  -2    0.09    0.11 
  10  12  -2    1.13    0.19 
 -10 -12   2    1.34    0.18 
   9  12  -2    3.01    0.23 
   9  12  -2    3.01    0.21 
  -9 -12   2    3.36    0.23 
   8  12  -2    0.80    0.13 
   8  12  -2    0.48    0.12 
   8  12  -2    0.54    0.13 
  -8 -12   2    0.52    0.13 
   7  12  -2    0.42    0.11 
   7  12  -2    0.57    0.12 
   7  12  -2    0.52    0.12 
  -7 -12   2    0.33    0.11 
   6  12  -2    2.31    0.19 
   6  12  -2    1.99    0.18 
   6  12  -2    1.97    0.19 
  -6 -12   2    2.18    0.19 
   5  12  -2   -0.06    0.08 
   5  12  -2   -0.02    0.08 
   5  12  -2   -0.08    0.10 
  -5 -12   2   -0.01    0.08 
   4  12  -2    0.17    0.12 
   4  12  -2    0.10    0.09 
   4  12  -2    0.25    0.10 
   3  12  -2    0.08    0.09 
   3  12  -2    0.05    0.10 
   2  12  -2    0.02    0.11 
   2  12  -2    0.03    0.10 
  10  11  -2    0.39    0.12 
  10  11  -2    0.45    0.13 
 -10 -11   2    0.42    0.12 
   9  11  -2    0.32    0.11 
   9  11  -2    0.49    0.12 
  -9 -11   2    0.30    0.11 
   8  11  -2    0.60    0.12 
   8  11  -2    0.70    0.13 
   8  11  -2    0.65    0.12 
  -8 -11   2    0.46    0.12 
   7  11  -2    5.54    0.26 
   7  11  -2    5.35    0.25 
   7  11  -2    5.77    0.27 
  -7 -11   2    5.72    0.26 
   6  11  -2    0.41    0.11 
   6  11  -2    0.65    0.12 
   6  11  -2    0.33    0.10 
  -6 -11   2    0.71    0.12 
   5  11  -2    0.39    0.10 
   5  11  -2    0.61    0.12 
   5  11  -2    0.50    0.10 
  -5 -11   2    0.30    0.09 
   4  11  -2   -0.08    0.07 
   4  11  -2    0.10    0.08 
   4  11  -2    0.04    0.09 
   3  11  -2    0.14    0.09 
   3  11  -2    0.27    0.11 
   3  11  -2    0.19    0.09 
   2  11  -2   -0.04    0.09 
   2  11  -2    0.05    0.08 
   2  11  -2   -0.08    0.10 
   1  11  -2    0.19    0.09 
   1  11  -2    0.18    0.11 
  -1 -11   2    0.20    0.10 
   0  11  -2    0.03    0.12 
   0  11  -2    0.07    0.10 
   0 -11   2   -0.01    0.10 
  -1  11  -2   -0.09    0.12 
   1 -11   2    0.09    0.12 
   2 -11   2   -0.04    0.12 
  11  10  -2    0.43    0.13 
  11  10  -2    0.38    0.11 
 -11 -10   2    0.12    0.10 
  10  10  -2    0.08    0.10 
  10  10  -2   -0.02    0.08 
 -10 -10   2    0.15    0.09 
   9  10  -2   -0.05    0.08 
   9  10  -2    0.17    0.10 
  -9 -10   2    0.06    0.08 
   8  10  -2    0.92    0.13 
   8  10  -2    0.77    0.12 
  -8 -10   2    0.79    0.13 
   7  10  -2   -0.13    0.07 
   7  10  -2    0.12    0.08 
   7  10  -2    0.01    0.08 
  -7 -10   2    0.03    0.07 
   6  10  -2    2.37    0.18 
   6  10  -2    2.35    0.18 
   6  10  -2    2.47    0.18 
  -6 -10   2    2.66    0.17 
   5  10  -2    0.07    0.08 
   5  10  -2    0.29    0.09 
   5  10  -2    0.15    0.08 
  -5 -10   2    0.03    0.07 
   4  10  -2    0.07    0.09 
   4  10  -2    0.14    0.07 
   4  10  -2   -0.02    0.06 
   3  10  -2    0.00    0.06 
   3  10  -2   -0.11    0.08 
   3  10  -2    0.02    0.06 
   2  10  -2    2.78    0.17 
   2  10  -2    2.52    0.17 
   2  10  -2    2.32    0.18 
  -2 -10   2    2.81    0.17 
   1  10  -2    0.86    0.11 
   1  10  -2    0.88    0.11 
   1  10  -2    0.84    0.14 
  -1 -10   2    0.68    0.12 
   0  10  -2    0.01    0.10 
   0  10  -2    0.08    0.09 
   0 -10   2    0.11    0.09 
  -1  10  -2    0.00    0.08 
  -1  10  -2    0.05    0.11 
   1 -10   2    0.08    0.10 
  -2  10  -2   -0.17    0.11 
   2 -10   2   -0.04    0.10 
   3 -10   2   -0.06    0.11 
  12   9  -2    1.12    0.15 
  12   9  -2    1.06    0.23 
 -12  -9   2    1.32    0.15 
 -12  -9   2    1.12    0.16 
  11   9  -2    0.18    0.09 
  11   9  -2    0.02    0.10 
 -11  -9   2    0.16    0.09 
 -11  -9   2    0.07    0.10 
  10   9  -2    3.30    0.23 
  10   9  -2    3.23    0.21 
 -10  -9   2    3.34    0.21 
   9   9  -2   -0.07    0.07 
   9   9  -2    0.05    0.08 
  -9  -9   2    0.00    0.08 
   8   9  -2    0.11    0.08 
   8   9  -2    0.12    0.08 
  -8  -9   2    0.11    0.08 
   7   9  -2    0.28    0.10 
   7   9  -2    0.25    0.08 
   7   9  -2    0.15    0.07 
  -7  -9   2    0.31    0.08 
   6   9  -2    0.02    0.07 
   6   9  -2   -0.05    0.06 
   6   9  -2    0.12    0.07 
  -6  -9   2   -0.06    0.06 
   5   9  -2    0.45    0.09 
   5   9  -2    0.29    0.08 
   5   9  -2    0.47    0.10 
  -5  -9   2    0.30    0.07 
   4   9  -2   -0.08    0.07 
   4   9  -2    0.11    0.07 
   4   9  -2    0.12    0.07 
   3   9  -2    1.88    0.15 
   3   9  -2    1.99    0.14 
   3   9  -2    2.07    0.14 
  -3  -9   2    2.23    0.12 
   2   9  -2    0.10    0.07 
   2   9  -2    0.03    0.08 
   2   9  -2   -0.02    0.06 
  -2  -9   2    0.02    0.05 
   1   9  -2    1.20    0.12 
   1   9  -2    1.21    0.13 
   1   9  -2    1.11    0.14 
  -1  -9   2    1.35    0.12 
   0   9  -2    0.73    0.11 
   0   9  -2    0.68    0.11 
   0   9  -2    0.82    0.10 
   0  -9   2    0.67    0.10 
  -1   9  -2    0.10    0.08 
  -1   9  -2    0.14    0.11 
  -1   9  -2    0.15    0.07 
   1  -9   2   -0.05    0.07 
  -2   9  -2    0.24    0.09 
  -2   9  -2    0.23    0.11 
   2  -9   2    0.26    0.10 
  -3   9  -2    0.03    0.08 
  -3   9  -2   -0.05    0.12 
   3  -9   2    0.03    0.11 
  -4   9  -2   -0.06    0.12 
   4  -9   2    0.00    0.11 
  12   8  -2    0.28    0.12 
  12   8  -2    0.27    0.10 
  12   8  -2    0.37    0.11 
 -12  -8   2    0.39    0.11 
 -12  -8   2    0.24    0.11 
  11   8  -2    9.44    0.34 
  11   8  -2    9.47    0.37 
  11   8  -2    8.98    0.32 
 -11  -8   2    9.20    0.34 
 -11  -8   2    9.33    0.37 
  10   8  -2    0.01    0.07 
  10   8  -2    0.21    0.10 
  10   8  -2    0.02    0.06 
 -10  -8   2    0.10    0.08 
   9   8  -2    0.81    0.12 
   9   8  -2    0.60    0.08 
   9   8  -2    0.88    0.12 
  -9  -8   2    0.73    0.12 
   8   8  -2   14.90    0.42 
   8   8  -2   13.63    0.43 
   8   8  -2   13.70    0.37 
  -8  -8   2   14.04    0.42 
   7   8  -2    0.05    0.06 
   7   8  -2    0.00    0.04 
   7   8  -2    0.01    0.07 
  -7  -8   2    0.01    0.06 
   6   8  -2    0.04    0.05 
   6   8  -2    0.13    0.07 
   6   8  -2    0.04    0.07 
   6   8  -2    0.02    0.06 
  -6  -8   2    0.02    0.05 
   5   8  -2    0.03    0.06 
   5   8  -2   -0.01    0.06 
   5   8  -2    0.00    0.06 
  -5  -8   2    0.05    0.06 
   4   8  -2    0.32    0.07 
   4   8  -2    0.44    0.09 
   4   8  -2    0.33    0.07 
  -4  -8   2    0.28    0.07 
  -4  -8   2    0.36    0.05 
   3   8  -2    0.04    0.05 
   3   8  -2    0.05    0.06 
   3   8  -2   -0.07    0.06 
  -3  -8   2    0.00    0.04 
   2   8  -2    4.37    0.19 
   2   8  -2    4.46    0.19 
   2   8  -2    4.19    0.18 
  -2  -8   2    4.06    0.17 
   1   8  -2    2.23    0.14 
   1   8  -2    2.39    0.14 
   1   8  -2    2.04    0.15 
  -1  -8   2    2.56    0.14 
   0   8  -2    0.00    0.06 
   0   8  -2    0.06    0.06 
   0   8  -2    0.13    0.07 
   0  -8   2    0.03    0.06 
  -1   8  -2    0.61    0.12 
  -1   8  -2    0.66    0.10 
  -1   8  -2    0.67    0.10 
   1  -8   2    0.59    0.10 
  -2   8  -2    1.45    0.14 
  -2   8  -2    1.32    0.13 
  -2   8  -2    1.13    0.13 
  -3   8  -2   -0.02    0.07 
  -3   8  -2    0.06    0.06 
  -3   8  -2    0.08    0.10 
   3  -8   2    0.10    0.09 
  -4   8  -2    0.11    0.09 
  -4   8  -2    0.25    0.12 
   4  -8   2    0.03    0.10 
  -5   8  -2   -0.21    0.10 
  -5   8  -2   -0.11    0.15 
   5  -8   2    0.08    0.11 
  13   7  -2    0.15    0.10 
  13   7  -2   -0.08    0.08 
 -13  -7   2   -0.05    0.09 
  12   7  -2    1.75    0.17 
  12   7  -2    1.23    0.14 
  12   7  -2    1.32    0.16 
 -12  -7   2    1.10    0.13 
 -12  -7   2    1.50    0.16 
  11   7  -2    0.25    0.10 
  11   7  -2    0.20    0.08 
  11   7  -2    0.07    0.07 
 -11  -7   2    0.12    0.07 
 -11  -7   2   -0.05    0.08 
  10   7  -2    0.11    0.08 
  10   7  -2   -0.05    0.06 
  10   7  -2    0.07    0.08 
 -10  -7   2    0.10    0.07 
 -10  -7   2    0.13    0.08 
   9   7  -2   15.03    0.42 
   9   7  -2   15.38    0.44 
   9   7  -2   15.22    0.46 
  -9  -7   2   15.58    0.46 
   8   7  -2    0.06    0.05 
   8   7  -2    0.02    0.06 
   8   7  -2    0.01    0.07 
  -8  -7   2   -0.02    0.06 
   7   7  -2    0.50    0.09 
   7   7  -2    0.40    0.08 
   7   7  -2    0.42    0.06 
  -7  -7   2    0.51    0.09 
   6   7  -2    2.76    0.15 
   6   7  -2    2.90    0.15 
   6   7  -2    2.76    0.16 
   6   7  -2    2.73    0.12 
  -6  -7   2    2.69    0.15 
   5   7  -2   25.26    0.61 
   5   7  -2   25.11    0.61 
   5   7  -2   25.26    0.56 
   5   7  -2   25.11    0.62 
  -5  -7   2   24.82    0.61 
   4   7  -2    8.06    0.26 
   4   7  -2    7.62    0.25 
   4   7  -2    8.11    0.25 
   4   7  -2    7.93    0.20 
  -4  -7   2    7.97    0.25 
  -4  -7   2    7.87    0.20 
   3   7  -2    1.97    0.13 
   3   7  -2    1.88    0.08 
   3   7  -2    2.07    0.12 
   3   7  -2    1.85    0.12 
   3   7  -2    1.89    0.07 
  -3  -7   2    1.89    0.09 
   2   7  -2    0.79    0.05 
   2   7  -2    0.69    0.08 
   2   7  -2    0.74    0.09 
   2   7  -2    0.80    0.08 
  -2  -7   2    0.65    0.07 
   1   7  -2    0.13    0.03 
   1   7  -2    0.14    0.06 
   1   7  -2    0.16    0.07 
   1   7  -2    0.12    0.05 
  -1  -7   2    0.14    0.05 
   0   7  -2    0.79    0.09 
   0   7  -2    0.81    0.06 
   0   7  -2    0.77    0.09 
   0   7  -2    0.65    0.09 
   0  -7   2    0.76    0.07 
   0  -7   2    0.81    0.10 
  -1   7  -2    1.24    0.11 
  -1   7  -2    0.97    0.08 
  -1   7  -2    1.26    0.11 
  -1   7  -2    0.98    0.11 
   1  -7   2    1.32    0.09 
   1  -7   2    0.91    0.10 
  -2   7  -2    0.35    0.08 
  -2   7  -2    0.38    0.10 
  -2   7  -2    0.44    0.08 
   2  -7   2    0.38    0.06 
   2  -7   2    0.32    0.09 
  -3   7  -2   -0.02    0.07 
  -3   7  -2   -0.13    0.08 
  -3   7  -2    0.12    0.07 
   3  -7   2   -0.04    0.05 
   3  -7   2    0.05    0.08 
  -4   7  -2   -0.08    0.07 
  -4   7  -2   -0.03    0.09 
  -4   7  -2    0.01    0.07 
   4  -7   2    0.10    0.09 
   4  -7   2   -0.03    0.06 
  -5   7  -2    1.61    0.17 
  -5   7  -2    1.84    0.18 
   5  -7   2    1.44    0.17 
  -6   7  -2    0.03    0.10 
  -6   7  -2    0.34    0.13 
   6  -7   2    0.09    0.12 
  13   6  -2    0.20    0.10 
 -13  -6   2    0.07    0.09 
  12   6  -2    0.06    0.08 
  12   6  -2    0.10    0.09 
  12   6  -2    0.17    0.11 
 -12  -6   2   -0.14    0.09 
 -12  -6   2   -0.01    0.08 
  11   6  -2    0.11    0.07 
  11   6  -2   -0.06    0.09 
  11   6  -2   -0.06    0.07 
 -11  -6   2   -0.01    0.09 
 -11  -6   2   -0.11    0.06 
  10   6  -2    0.86    0.11 
  10   6  -2    0.89    0.14 
  10   6  -2    1.07    0.12 
 -10  -6   2    1.13    0.12 
 -10  -6   2    1.27    0.14 
   9   6  -2    0.41    0.10 
   9   6  -2    0.35    0.08 
   9   6  -2    0.32    0.08 
  -9  -6   2    0.33    0.08 
  -9  -6   2    0.27    0.07 
   8   6  -2   -0.07    0.06 
   8   6  -2   -0.05    0.05 
   8   6  -2    0.05    0.05 
  -8  -6   2    0.01    0.06 
   7   6  -2    0.37    0.06 
   7   6  -2    0.33    0.08 
   7   6  -2    0.29    0.07 
  -7  -6   2    0.27    0.07 
   6   6  -2    5.93    0.22 
   6   6  -2    6.09    0.21 
   6   6  -2    6.25    0.19 
  -6  -6   2    6.08    0.22 
   5   6  -2    0.05    0.05 
   5   6  -2    0.00    0.06 
   5   6  -2    0.01    0.03 
   5   6  -2    0.06    0.04 
  -5  -6   2    0.14    0.05 
   4   6  -2   31.83    0.68 
   4   6  -2   31.37    0.66 
   4   6  -2   31.85    0.73 
   4   6  -2   32.10    0.74 
   4   6  -2   31.40    0.72 
  -4  -6   2   32.50    0.73 
  -4  -6   2   30.91    0.66 
   3   6  -2    2.94    0.14 
   3   6  -2    2.93    0.09 
   3   6  -2    2.77    0.13 
   3   6  -2    2.91    0.09 
   3   6  -2    2.82    0.14 
  -3  -6   2    2.92    0.09 
  -3  -6   2    2.91    0.10 
   2   6  -2   21.21    0.45 
   2   6  -2   21.45    0.45 
   2   6  -2   21.65    0.51 
   2   6  -2   20.74    0.51 
   2   6  -2   20.15    0.50 
  -2  -6   2   21.24    0.49 
   1   6  -2   11.87    0.32 
   1   6  -2   12.57    0.32 
   1   6  -2   11.37    0.31 
   1   6  -2   11.94    0.27 
  -1  -6   2   11.65    0.31 
   0   6  -2    0.40    0.07 
   0   6  -2    0.49    0.07 
   0   6  -2    0.48    0.05 
   0   6  -2    0.40    0.06 
   0  -6   2    0.55    0.06 
   0  -6   2    0.45    0.07 
  -1   6  -2   -0.01    0.04 
  -1   6  -2   -0.02    0.05 
  -1   6  -2    0.00    0.04 
   1  -6   2    0.04    0.04 
   1  -6   2    0.05    0.06 
  -2   6  -2   -0.05    0.06 
  -2   6  -2   -0.07    0.05 
  -2   6  -2   -0.03    0.05 
   2  -6   2   -0.01    0.04 
   2  -6   2   -0.08    0.06 
  -3   6  -2   -0.11    0.07 
  -3   6  -2    0.02    0.06 
  -3   6  -2   -0.11    0.06 
   3  -6   2    0.05    0.07 
   3  -6   2    0.01    0.05 
  -4   6  -2   -0.10    0.08 
  -4   6  -2    0.09    0.07 
  -4   6  -2   -0.04    0.07 
   4  -6   2    0.09    0.06 
   4  -6   2    0.17    0.09 
  -5   6  -2   -0.12    0.06 
  -5   6  -2    0.12    0.08 
  -5   6  -2   -0.05    0.09 
   5  -6   2   -0.03    0.08 
   5  -6   2    0.02    0.07 
  -6   6  -2    0.70    0.12 
  -6   6  -2    0.84    0.14 
  -6   6  -2    0.90    0.12 
   6  -6   2    0.84    0.12 
   6  -6   2    0.98    0.15 
  -7   6  -2    0.51    0.12 
  -7   6  -2    0.58    0.13 
   7  -6   2    0.57    0.13 
   7  -6   2    0.61    0.12 
   8  -6   2    0.11    0.10 
  13   5  -2    0.24    0.12 
 -13  -5   2    0.16    0.10 
  12   5  -2    0.53    0.12 
  12   5  -2    0.63    0.13 
 -12  -5   2    0.56    0.11 
 -12  -5   2    0.47    0.11 
  11   5  -2    1.07    0.13 
  11   5  -2    1.00    0.14 
  11   5  -2    0.99    0.13 
 -11  -5   2    1.23    0.13 
 -11  -5   2    0.97    0.14 
  10   5  -2    0.22    0.09 
  10   5  -2    0.28    0.08 
  10   5  -2    0.18    0.08 
 -10  -5   2    0.13    0.09 
 -10  -5   2    0.14    0.07 
   9   5  -2    0.03    0.06 
   9   5  -2    0.11    0.07 
   9   5  -2    0.02    0.07 
  -9  -5   2    0.03    0.07 
  -9  -5   2    0.08    0.06 
   8   5  -2    0.10    0.06 
   8   5  -2    0.12    0.07 
   8   5  -2    0.09    0.05 
  -8  -5   2    0.14    0.07 
  -8  -5   2    0.09    0.05 
   7   5  -2    3.70    0.16 
   7   5  -2    3.83    0.18 
   7   5  -2    3.61    0.16 
  -7  -5   2    3.92    0.17 
   6   5  -2    0.26    0.07 
   6   5  -2    0.43    0.07 
   6   5  -2    0.28    0.05 
  -6  -5   2    0.26    0.06 
   5   5  -2   50.28    1.07 
   5   5  -2   49.35    1.09 
   5   5  -2   50.30    1.11 
  -5  -5   2   50.86    1.10 
   4   5  -2    0.36    0.05 
   4   5  -2    0.32    0.05 
   4   5  -2    0.39    0.06 
   4   5  -2    0.42    0.05 
  -4  -5   2    0.40    0.06 
   3   5  -2   60.56    1.24 
   3   5  -2   59.62    1.28 
   3   5  -2   61.09    1.29 
   3   5  -2   58.68    1.28 
   3   5  -2   59.16    1.24 
  -3  -5   2   60.08    1.28 
  -3  -5   2   60.18    1.24 
   2   5  -2   59.78    1.29 
   2   5  -2   59.86    1.28 
   2   5  -2   60.74    1.25 
   2   5  -2   60.36    1.25 
   2   5  -2   60.02    1.29 
  -2  -5   2   60.91    1.26 
  -2  -5   2   60.33    1.24 
   1   5  -2   13.12    0.30 
   1   5  -2   13.55    0.34 
   1   5  -2   13.39    0.34 
   1   5  -2   13.22    0.33 
   1   5  -2   13.33    0.30 
  -1  -5   2   13.08    0.33 
   0   5  -2    3.58    0.11 
   0   5  -2    3.66    0.14 
   0   5  -2    3.44    0.13 
   0   5  -2    3.81    0.14 
   0  -5   2    3.47    0.14 
   0  -5   2    3.92    0.12 
  -1   5  -2    8.55    0.24 
  -1   5  -2    8.50    0.26 
  -1   5  -2    9.04    0.25 
   1  -5   2    8.85    0.23 
   1  -5   2    8.90    0.26 
  -2   5  -2    7.78    0.24 
  -2   5  -2    8.41    0.24 
  -2   5  -2    8.02    0.25 
   2  -5   2    8.61    0.27 
   2  -5   2    8.15    0.23 
  -3   5  -2    0.08    0.06 
  -3   5  -2    0.01    0.06 
  -3   5  -2   -0.09    0.05 
   3  -5   2    0.08    0.06 
   3  -5   2    0.12    0.05 
  -4   5  -2    0.03    0.06 
  -4   5  -2   -0.11    0.06 
  -4   5  -2    0.00    0.06 
   4  -5   2    0.06    0.06 
   4  -5   2    0.04    0.08 
  -5   5  -2    0.41    0.09 
  -5   5  -2    0.39    0.09 
   5  -5   2    0.33    0.09 
   5  -5   2    0.28    0.11 
  -6   5  -2    0.29    0.09 
  -6   5  -2    0.47    0.12 
  -6   5  -2    0.48    0.10 
   6  -5   2    0.49    0.11 
   6  -5   2    0.26    0.10 
  -7   5  -2   -0.04    0.08 
  -7   5  -2    0.14    0.11 
  -7   5  -2    0.13    0.09 
   7  -5   2    0.04    0.09 
   7  -5   2    0.02    0.10 
  -8   5  -2   -0.01    0.09 
  -8   5  -2   -0.05    0.11 
   8  -5   2    0.12    0.11 
   8  -5   2    0.02    0.11 
  -9   5  -2    0.04    0.12 
   9  -5   2    0.27    0.12 
 -13  -4   2    0.69    0.13 
  12   4  -2    0.84    0.14 
  12   4  -2    0.87    0.14 
 -12  -4   2    0.77    0.12 
 -12  -4   2    0.80    0.14 
  11   4  -2    0.05    0.08 
  11   4  -2    0.10    0.10 
 -11  -4   2    0.06    0.08 
 -11  -4   2   -0.05    0.08 
  10   4  -2    0.23    0.07 
  10   4  -2    0.21    0.08 
  10   4  -2    0.18    0.09 
 -10  -4   2    0.14    0.08 
 -10  -4   2    0.12    0.07 
   9   4  -2    3.04    0.19 
   9   4  -2    3.05    0.18 
   9   4  -2    3.13    0.17 
  -9  -4   2    3.09    0.16 
  -9  -4   2    3.41    0.19 
   8   4  -2    4.40    0.20 
   8   4  -2    4.47    0.19 
   8   4  -2    4.61    0.14 
   8   4  -2    4.89    0.21 
  -8  -4   2    4.77    0.19 
  -8  -4   2    4.58    0.20 
   7   4  -2    0.10    0.06 
   7   4  -2    0.03    0.05 
   7   4  -2    0.14    0.03 
   7   4  -2    0.03    0.05 
  -7  -4   2    0.09    0.05 
  -7  -4   2    0.06    0.06 
   6   4  -2    2.34    0.13 
   6   4  -2    2.48    0.12 
   6   4  -2    2.46    0.07 
   6   4  -2    2.48    0.12 
  -6  -4   2    2.32    0.13 
  -6  -4   2    2.47    0.07 
   5   4  -2    3.78    0.14 
   5   4  -2    3.66    0.15 
   5   4  -2    3.91    0.14 
  -5  -4   2    3.77    0.15 
   4   4  -2    1.50    0.09 
   4   4  -2    1.37    0.09 
   4   4  -2    1.47    0.09 
   4   4  -2    1.42    0.08 
  -4  -4   2    1.46    0.09 
   3   4  -2   74.92    1.55 
   3   4  -2   75.69    1.59 
   3   4  -2   74.20    1.57 
   3   4  -2   76.44    1.61 
   3   4  -2   77.26    1.59 
  -3  -4   2   77.60    1.60 
  -3  -4   2   76.61    1.55 
   2   4  -2   17.46    0.41 
   2   4  -2   17.28    0.38 
   2   4  -2   17.20    0.38 
   2   4  -2   17.41    0.40 
   2   4  -2   17.37    0.41 
  -2  -4   2   16.92    0.38 
  -2  -4   2   17.80    0.38 
   1   4  -2   15.39    0.33 
   1   4  -2   14.89    0.36 
   1   4  -2   15.29    0.36 
   1   4  -2   14.81    0.35 
   1   4  -2   15.28    0.33 
  -1  -4   2   15.14    0.35 
   0   4  -2    0.89    0.07 
   0   4  -2    0.90    0.05 
   0   4  -2    0.88    0.06 
   0   4  -2    0.72    0.07 
   0  -4   2    0.86    0.05 
   0  -4   2    0.78    0.07 
  -1   4  -2   33.88    0.78 
  -1   4  -2   36.23    0.78 
  -1   4  -2   36.02    0.78 
   1  -4   2   36.13    0.77 
   1  -4   2   35.56    0.79 
  -2   4  -2   15.17    0.38 
  -2   4  -2   14.76    0.37 
  -2   4  -2   15.18    0.37 
   2  -4   2   14.56    0.36 
   2  -4   2   15.00    0.39 
  -3   4  -2    5.78    0.19 
  -3   4  -2    5.26    0.20 
  -3   4  -2    5.86    0.19 
   3  -4   2    5.30    0.20 
   3  -4   2    5.64    0.19 
  -4   4  -2   35.29    0.81 
  -4   4  -2   34.11    0.79 
  -4   4  -2   33.88    0.80 
   4  -4   2   35.02    0.80 
   4  -4   2   35.70    0.83 
  -5   4  -2    1.86    0.14 
  -5   4  -2    1.86    0.15 
  -5   4  -2    1.96    0.14 
   5  -4   2    1.92    0.15 
   5  -4   2    2.02    0.16 
  -6   4  -2   -0.02    0.07 
  -6   4  -2    0.08    0.08 
  -6   4  -2   -0.08    0.06 
   6  -4   2    0.10    0.09 
   6  -4   2    0.03    0.07 
  -7   4  -2   -0.01    0.08 
  -7   4  -2    0.05    0.08 
  -7   4  -2   -0.08    0.09 
   7  -4   2    0.01    0.08 
   7  -4   2   -0.03    0.10 
  -8   4  -2   -0.08    0.09 
  -8   4  -2    0.01    0.08 
  -8   4  -2    0.07    0.09 
   8  -4   2    0.07    0.10 
   8  -4   2   -0.03    0.10 
  -9   4  -2    0.06    0.10 
  -9   4  -2   -0.19    0.10 
  -9   4  -2    0.09    0.11 
   9  -4   2    0.04    0.12 
   9  -4   2   -0.14    0.11 
 -10   4  -2   -0.09    0.10 
  12   3  -2    0.07    0.10 
  12   3  -2    0.11    0.11 
 -12  -3   2    0.15    0.10 
 -12  -3   2    0.00    0.08 
  11   3  -2    0.23    0.10 
  11   3  -2    0.23    0.10 
 -11  -3   2    0.24    0.09 
 -11  -3   2    0.23    0.10 
  10   3  -2    1.35    0.15 
  10   3  -2    0.96    0.12 
 -10  -3   2    1.30    0.15 
 -10  -3   2    0.97    0.11 
   9   3  -2    2.36    0.12 
   9   3  -2    2.78    0.18 
   9   3  -2    2.54    0.17 
  -9  -3   2    2.52    0.15 
  -9  -3   2    2.54    0.17 
   8   3  -2    8.72    0.29 
   8   3  -2    8.38    0.27 
   8   3  -2    8.86    0.29 
   8   3  -2    8.76    0.24 
  -8  -3   2    8.46    0.29 
  -8  -3   2    8.41    0.26 
   7   3  -2   38.96    0.82 
   7   3  -2   36.09    0.87 
   7   3  -2   38.17    0.86 
   7   3  -2   37.55    0.85 
  -7  -3   2   37.15    0.87 
  -7  -3   2   37.74    0.85 
   6   3  -2   10.71    0.25 
   6   3  -2   10.63    0.31 
   6   3  -2   10.82    0.29 
   6   3  -2   10.60    0.30 
  -6  -3   2   10.58    0.30 
  -6  -3   2   10.74    0.29 
   5   3  -2    0.05    0.05 
   5   3  -2    0.00    0.02 
   5   3  -2    0.07    0.04 
   5   3  -2    0.02    0.04 
  -5  -3   2   -0.05    0.04 
  -5  -3   2    0.01    0.02 
   4   3  -2   20.08    0.42 
   4   3  -2   19.54    0.47 
   4   3  -2   19.75    0.46 
   4   3  -2   20.20    0.42 
   4   3  -2   19.81    0.46 
  -4  -3   2   20.18    0.42 
  -4  -3   2   19.90    0.47 
   3   3  -2    6.08    0.13 
   3   3  -2    6.11    0.13 
   3   3  -2    6.07    0.18 
   3   3  -2    5.85    0.16 
   3   3  -2    5.77    0.16 
   3   3  -2    5.81    0.17 
  -3  -3   2    6.12    0.17 
   2   3  -2    2.01    0.09 
   2   3  -2    1.98    0.08 
   2   3  -2    2.02    0.08 
   2   3  -2    2.00    0.06 
   2   3  -2    1.88    0.07 
  -2  -3   2    1.96    0.06 
  -2  -3   2    1.97    0.07 
  -2  -3   2    2.04    0.08 
   1   3  -2   13.11    0.31 
   1   3  -2   13.73    0.29 
   1   3  -2   13.32    0.30 
   1   3  -2   12.84    0.31 
   1   3  -2   13.25    0.29 
   1   3  -2   13.47    0.30 
  -1  -3   2   13.26    0.31 
  -1  -3   2   13.20    0.30 
  -1  -3   2   13.53    0.29 
   0   3  -2    9.89    0.24 
   0   3  -2   10.22    0.25 
   0   3  -2   10.35    0.24 
   0   3  -2   10.62    0.24 
   0   3  -2   10.21    0.26 
   0  -3   2   10.52    0.26 
   0  -3   2   10.65    0.24 
  -1   3  -2   12.86    0.32 
  -1   3  -2   13.08    0.32 
  -1   3  -2   13.47    0.31 
   1  -3   2   13.97    0.33 
   1  -3   2   13.81    0.31 
  -2   3  -2   37.94    0.82 
  -2   3  -2   38.40    0.83 
  -2   3  -2   37.64    0.82 
   2  -3   2   35.88    0.83 
   2  -3   2   38.49    0.82 
  -3   3  -2  455.09    9.73 
  -3   3  -2  465.95    9.67 
  -3   3  -2  470.99    9.70 
   3  -3   2  465.39    9.84 
   3  -3   2  475.50   11.33 
  -4   3  -2   22.07    0.53 
  -4   3  -2   22.72    0.53 
  -4   3  -2   21.21    0.53 
   4  -3   2   22.05    0.55 
   4  -3   2   22.70    0.54 
  -5   3  -2    2.70    0.15 
  -5   3  -2    2.81    0.15 
  -5   3  -2    2.75    0.14 
   5  -3   2    2.83    0.15 
   5  -3   2    2.48    0.15 
  -6   3  -2    6.63    0.25 
  -6   3  -2    6.43    0.24 
  -6   3  -2    6.78    0.25 
   6  -3   2    6.55    0.26 
   6  -3   2    6.74    0.25 
  -7   3  -2   -0.07    0.07 
  -7   3  -2   -0.01    0.07 
  -7   3  -2   -0.01    0.07 
   7  -3   2    0.06    0.08 
   7  -3   2    0.07    0.09 
  -8   3  -2    0.18    0.09 
  -8   3  -2    0.01    0.08 
  -8   3  -2    0.23    0.10 
   8  -3   2    0.10    0.10 
   8  -3   2    0.22    0.10 
  -9   3  -2   -0.06    0.09 
  -9   3  -2    0.09    0.11 
  -9   3  -2   -0.01    0.08 
   9  -3   2    0.00    0.10 
   9  -3   2    0.05    0.09 
 -10   3  -2   -0.03    0.18 
 -10   3  -2    0.03    0.09 
 -10   3  -2   -0.09    0.09 
  10  -3   2    0.12    0.12 
  10  -3   2    0.05    0.11 
  12   2  -2    0.12    0.11 
  12   2  -2    0.11    0.11 
 -12  -2   2   -0.03    0.09 
 -12  -2   2   -0.04    0.09 
  11   2  -2    0.11    0.10 
  11   2  -2    0.23    0.10 
 -11  -2   2    0.08    0.08 
 -11  -2   2    0.10    0.09 
  10   2  -2    0.26    0.10 
  10   2  -2    0.29    0.10 
 -10  -2   2    0.31    0.09 
 -10  -2   2    0.23    0.10 
   9   2  -2    0.14    0.06 
   9   2  -2    0.08    0.08 
   9   2  -2    0.07    0.07 
  -9  -2   2    0.24    0.07 
  -9  -2   2    0.27    0.09 
   8   2  -2    5.76    0.23 
   8   2  -2    5.57    0.23 
   8   2  -2    5.28    0.19 
  -8  -2   2    5.50    0.23 
  -8  -2   2    5.40    0.20 
   7   2  -2    3.84    0.17 
   7   2  -2    3.95    0.18 
   7   2  -2    4.03    0.15 
  -7  -2   2    4.09    0.16 
  -7  -2   2    3.97    0.18 
   6   2  -2    2.32    0.10 
   6   2  -2    2.14    0.11 
   6   2  -2    2.10    0.12 
   6   2  -2    2.31    0.13 
  -6  -2   2    2.54    0.11 
  -6  -2   2    2.31    0.13 
   5   2  -2   11.11    0.28 
   5   2  -2   10.97    0.30 
   5   2  -2   11.06    0.27 
   5   2  -2   11.14    0.30 
  -5  -2   2   11.07    0.30 
  -5  -2   2   11.41    0.28 
   4   2  -2    4.14    0.14 
   4   2  -2    4.32    0.13 
   4   2  -2    4.22    0.11 
   4   2  -2    4.15    0.14 
  -4  -2   2    4.17    0.11 
  -4  -2   2    4.18    0.13 
  -4  -2   2    4.15    0.15 
   3   2  -2    5.18    0.15 
   3   2  -2    5.29    0.15 
   3   2  -2    5.32    0.16 
   3   2  -2    5.25    0.13 
  -3  -2   2    5.29    0.15 
  -3  -2   2    5.61    0.13 
   2   2  -2   14.64    0.33 
   2   2  -2   14.51    0.31 
   2   2  -2   14.60    0.31 
   2   2  -2   14.36    0.33 
   2   2  -2   14.93    0.33 
   2   2  -2   14.07    0.34 
  -2  -2   2   14.60    0.33 
  -2  -2   2   14.62    0.33 
  -2  -2   2   14.39    0.33 
  -2  -2   2   14.88    0.33 
  -2  -2   2   14.82    0.31 
   1   2  -2    3.34    0.10 
   1   2  -2    3.33    0.09 
   1   2  -2    3.36    0.09 
   1   2  -2    2.92    0.10 
   1   2  -2    3.51    0.09 
  -1  -2   2    3.38    0.10 
  -1  -2   2    3.32    0.09 
  -1  -2   2    3.36    0.09 
  -1  -2   2    3.34    0.09 
  -1  -2   2    3.38    0.09 
   0   2  -2    1.71    0.07 
   0   2  -2    1.66    0.07 
   0   2  -2    1.81    0.07 
   0   2  -2    1.73    0.06 
   0   2  -2    1.70    0.07 
   0   2  -2    1.67    0.06 
   0  -2   2    1.71    0.07 
   0  -2   2    1.68    0.06 
   0  -2   2    1.60    0.07 
  -1   2  -2   21.43    0.46 
  -1   2  -2   21.24    0.47 
  -1   2  -2   21.22    0.47 
   1  -2   2   21.38    0.48 
   1  -2   2   21.95    0.46 
   1  -2   2   20.91    0.47 
  -2   2  -2   37.07    0.81 
  -2   2  -2   38.44    0.80 
  -2   2  -2   37.73    0.81 
   2  -2   2   37.10    0.82 
   2  -2   2   36.89    0.81 
  -3   2  -2   38.94    0.86 
  -3   2  -2   38.97    0.86 
  -3   2  -2   39.86    0.86 
   3  -2   2   39.52    0.87 
   3  -2   2   40.25    0.86 
  -4   2  -2   10.33    0.28 
  -4   2  -2   10.23    0.28 
  -4   2  -2   10.01    0.28 
   4  -2   2   10.14    0.29 
   4  -2   2   10.11    0.29 
   4  -2   2   10.17    0.28 
  -5   2  -2   33.08    0.76 
  -5   2  -2   30.66    0.75 
  -5   2  -2   34.07    0.76 
   5  -2   2   33.63    0.76 
   5  -2   2   33.39    0.77 
   5  -2   2   33.15    0.78 
  -6   2  -2    0.86    0.10 
  -6   2  -2    0.88    0.10 
  -6   2  -2    0.90    0.10 
   6  -2   2    1.01    0.11 
   6  -2   2    1.04    0.11 
   6  -2   2    0.81    0.10 
  -7   2  -2    1.39    0.13 
  -7   2  -2    0.93    0.11 
  -7   2  -2    1.30    0.13 
   7  -2   2    1.15    0.12 
   7  -2   2    1.12    0.13 
   7  -2   2    1.22    0.13 
  -8   2  -2    0.06    0.07 
  -8   2  -2   -0.05    0.07 
  -8   2  -2   -0.06    0.07 
   8  -2   2    0.09    0.08 
   8  -2   2    0.00    0.07 
   8  -2   2    0.10    0.08 
  -9   2  -2    1.78    0.17 
  -9   2  -2    1.54    0.16 
  -9   2  -2    1.21    0.14 
   9  -2   2    1.47    0.17 
   9  -2   2    1.35    0.16 
   9  -2   2    1.68    0.17 
 -10   2  -2    0.15    0.10 
 -10   2  -2    0.15    0.11 
 -10   2  -2    0.13    0.11 
  10  -2   2    0.24    0.12 
  10  -2   2    0.53    0.13 
  10  -2   2    0.30    0.12 
 -11   2  -2   -0.04    0.10 
 -11   2  -2   -0.05    0.10 
  11  -2   2   -0.07    0.11 
  11  -2   2   -0.17    0.11 
  12   1  -2   -0.03    0.09 
 -12  -1   2    0.00    0.10 
 -12  -1   2   -0.03    0.10 
 -12  -1   2   -0.06    0.11 
  11   1  -2   -0.08    0.08 
  11   1  -2   -0.08    0.11 
 -11  -1   2   -0.02    0.09 
 -11  -1   2   -0.07    0.08 
  10   1  -2    0.03    0.08 
  10   1  -2    0.00    0.08 
  10   1  -2   -0.17    0.09 
 -10  -1   2    0.04    0.08 
 -10  -1   2   -0.08    0.08 
   9   1  -2    0.10    0.09 
   9   1  -2    0.02    0.06 
   9   1  -2    0.13    0.08 
  -9  -1   2    0.20    0.07 
  -9  -1   2    0.20    0.08 
   8   1  -2    0.02    0.05 
   8   1  -2   -0.03    0.07 
   8   1  -2    0.11    0.07 
  -8  -1   2   -0.01    0.05 
  -8  -1   2   -0.03    0.06 
   7   1  -2    5.58    0.21 
   7   1  -2    5.60    0.22 
   7   1  -2    5.50    0.19 
  -7  -1   2    5.56    0.21 
  -7  -1   2    5.50    0.19 
   6   1  -2   13.49    0.36 
   6   1  -2   13.87    0.37 
   6   1  -2   13.55    0.34 
  -6  -1   2   13.51    0.34 
  -6  -1   2   13.00    0.36 
   5   1  -2    8.95    0.26 
   5   1  -2    9.41    0.24 
   5   1  -2    8.70    0.25 
  -5  -1   2    8.81    0.26 
  -5  -1   2    9.45    0.24 
   4   1  -2   22.76    0.51 
   4   1  -2   23.24    0.53 
   4   1  -2   23.30    0.53 
   4   1  -2   23.48    0.52 
  -4  -1   2   22.96    0.53 
  -4  -1   2   23.33    0.51 
   3   1  -2    5.66    0.15 
   3   1  -2    6.13    0.17 
   3   1  -2    5.94    0.15 
   3   1  -2    5.79    0.16 
  -3  -1   2    5.81    0.15 
  -3  -1   2    5.70    0.15 
  -3  -1   2    5.65    0.16 
   2   1  -2   18.69    0.41 
   2   1  -2   18.79    0.41 
   2   1  -2   18.48    0.40 
   2   1  -2   18.37    0.40 
   2   1  -2   18.14    0.41 
  -2  -1   2   19.18    0.41 
  -2  -1   2   18.78    0.41 
  -2  -1   2   18.99    0.41 
  -2  -1   2   18.93    0.40 
  -2  -1   2   18.89    0.40 
   1   1  -2   46.84    0.96 
   1   1  -2   46.38    0.97 
   1   1  -2   44.91    0.96 
   1   1  -2   44.60    0.96 
   1   1  -2   47.27    0.95 
  -1  -1   2   46.52    0.96 
  -1  -1   2   44.98    0.95 
  -1  -1   2   47.32    0.95 
  -1  -1   2   45.57    0.96 
  -1  -1   2   46.23    0.95 
   0   1  -2   20.69    0.42 
   0   1  -2   20.77    0.43 
   0   1  -2   19.94    0.43 
   0   1  -2   19.76    0.43 
   0   1  -2   20.65    0.43 
   0   1  -2   20.21    0.44 
   0  -1   2   20.56    0.43 
   0  -1   2   20.32    0.43 
   0  -1   2   20.55    0.42 
   0  -1   2   20.26    0.43 
   0  -1   2   19.90    0.43 
   0  -1   2   20.21    0.43 
  -1   1  -2   72.75    1.47 
  -1   1  -2   72.99    1.47 
  -1   1  -2   71.90    1.47 
  -1   1  -2   69.10    1.47 
  -1   1  -2   68.84    1.50 
  -1   1  -2   73.63    1.48 
   1  -1   2   73.03    1.48 
   1  -1   2   68.83    1.47 
   1  -1   2   70.70    1.47 
   1  -1   2   71.70    1.47 
  -2   1  -2   24.21    0.55 
  -2   1  -2   24.97    0.54 
  -2   1  -2   25.49    0.55 
   2  -1   2   24.40    0.55 
   2  -1   2   25.79    0.55 
   2  -1   2   26.15    0.54 
   2  -1   2   25.06    0.56 
  -3   1  -2    0.03    0.03 
  -3   1  -2    0.06    0.03 
  -3   1  -2    0.06    0.03 
   3  -1   2    0.06    0.03 
   3  -1   2    0.05    0.04 
   3  -1   2    0.11    0.04 
  -4   1  -2    2.36    0.11 
  -4   1  -2    2.51    0.11 
  -4   1  -2    2.46    0.11 
   4  -1   2    2.27    0.11 
   4  -1   2    2.23    0.11 
   4  -1   2    2.43    0.11 
  -5   1  -2    1.72    0.10 
  -5   1  -2    1.76    0.11 
  -5   1  -2    1.82    0.11 
   5  -1   2    1.92    0.11 
   5  -1   2    1.57    0.11 
   5  -1   2    1.85    0.12 
  -6   1  -2    2.28    0.13 
  -6   1  -2    2.22    0.13 
  -6   1  -2    2.24    0.13 
   6  -1   2    2.07    0.13 
   6  -1   2    2.16    0.14 
   6  -1   2    2.21    0.13 
  -7   1  -2   -0.07    0.05 
  -7   1  -2    0.00    0.05 
  -7   1  -2    0.00    0.06 
   7  -1   2    0.05    0.07 
   7  -1   2   -0.07    0.06 
   7  -1   2   -0.03    0.06 
  -8   1  -2    4.63    0.21 
  -8   1  -2    4.69    0.22 
  -8   1  -2    4.65    0.20 
   8  -1   2    4.81    0.23 
   8  -1   2    4.96    0.22 
   8  -1   2    4.48    0.22 
  -9   1  -2    7.40    0.30 
  -9   1  -2    6.83    0.28 
  -9   1  -2    7.48    0.29 
   9  -1   2    7.34    0.32 
   9  -1   2    7.27    0.29 
   9  -1   2    6.89    0.28 
 -10   1  -2    0.26    0.10 
 -10   1  -2    0.18    0.11 
 -10   1  -2    0.20    0.10 
  10  -1   2    0.28    0.11 
  10  -1   2    0.21    0.11 
  10  -1   2    0.27    0.11 
 -11   1  -2    1.28    0.16 
 -11   1  -2    0.94    0.15 
 -11   1  -2    1.27    0.16 
  11  -1   2    1.61    0.18 
  11  -1   2    1.42    0.18 
  11  -1   2    1.62    0.20 
  12   0  -2   -0.02    0.10 
 -12   0   2    0.04    0.11 
 -12   0   2   -0.01    0.09 
  11   0  -2    0.63    0.13 
  11   0  -2    0.53    0.12 
  11   0  -2    1.07    0.18 
 -11   0   2    1.00    0.16 
 -11   0   2    0.56    0.12 
 -11   0   2    1.14    0.14 
  10   0  -2    0.78    0.12 
  10   0  -2    0.77    0.15 
  10   0  -2    0.71    0.12 
 -10   0   2    0.66    0.11 
 -10   0   2    0.98    0.14 
   9   0  -2   -0.06    0.07 
   9   0  -2    0.13    0.09 
   9   0  -2    0.00    0.07 
  -9   0   2    0.09    0.07 
  -9   0   2   -0.08    0.07 
   8   0  -2    0.01    0.07 
   8   0  -2   -0.04    0.07 
   8   0  -2    0.00    0.06 
  -8   0   2    0.01    0.07 
  -8   0   2    0.02    0.06 
   7   0  -2    0.56    0.08 
   7   0  -2    0.59    0.09 
   7   0  -2    0.78    0.09 
  -7   0   2    0.73    0.09 
  -7   0   2    0.59    0.10 
   6   0  -2    0.25    0.06 
   6   0  -2    0.19    0.06 
   6   0  -2    0.13    0.05 
  -6   0   2    0.22    0.06 
  -6   0   2    0.21    0.06 
   5   0  -2    4.05    0.16 
   5   0  -2    4.08    0.15 
   5   0  -2    4.27    0.15 
  -5   0   2    4.19    0.14 
  -5   0   2    4.52    0.17 
   4   0  -2   27.80    0.60 
   4   0  -2   26.14    0.61 
   4   0  -2   27.05    0.60 
  -4   0   2   26.89    0.61 
  -4   0   2   27.13    0.60 
   3   0  -2   47.91    1.02 
   3   0  -2   49.14    1.03 
   3   0  -2   48.74    1.03 
  -3   0   2   48.21    1.03 
  -3   0   2   48.98    1.02 
   2   0  -2   40.24    0.84 
   2   0  -2   40.11    0.85 
   2   0  -2   40.35    0.83 
   2   0  -2   40.31    0.84 
  -2   0   2   39.39    0.83 
  -2   0   2   41.10    0.85 
  -2   0   2   38.94    0.84 
  -2   0   2   39.90    0.83 
  -2   0   2   40.75    0.84 
   1   0  -2  215.20    4.48 
   1   0  -2  222.53    4.49 
   1   0  -2  213.08    4.46 
   1   0  -2  212.76    4.41 
   1   0  -2  213.77    4.42 
   1   0  -2  217.88    4.49 
  -1   0   2  224.88    4.49 
  -1   0   2  214.30    4.42 
  -1   0   2  206.93    4.47 
  -1   0   2  215.79    4.41 
  -1   0   2  217.81    4.46 
  -1   0   2  217.23    4.46 
   0   0  -2  189.01    3.97 
   0   0  -2  202.21    3.99 
   0   0  -2  190.78    4.22 
   0   0  -2  190.44    4.15 
   0   0  -2  190.41    3.98 
   0   0   2  186.23    3.96 
   0   0   2  192.87    3.93 
   0   0   2  191.04    4.15 
   0   0   2  198.64    4.01 
   0   0   2  192.30    3.98 
  -1   0  -2    7.86    0.18 
  -1   0  -2    7.59    0.18 
  -1   0  -2    7.24    0.17 
  -1   0  -2    7.98    0.18 
  -1   0  -2    7.55    0.17 
  -1   0  -2    7.87    0.18 
   1   0   2    7.79    0.18 
   1   0   2    7.49    0.18 
   1   0   2    7.50    0.17 
   1   0   2    7.76    0.18 
   1   0   2    7.85    0.18 
   1   0   2    7.77    0.17 
  -2   0  -2    0.24    0.03 
  -2   0  -2    0.23    0.04 
  -2   0  -2    0.27    0.03 
  -2   0  -2    0.25    0.04 
   2   0   2    0.25    0.03 
   2   0   2    0.17    0.03 
   2   0   2    0.19    0.03 
   2   0   2    0.31    0.04 
  -3   0  -2    4.22    0.13 
  -3   0  -2    4.17    0.13 
  -3   0  -2    4.08    0.13 
   3   0   2    4.28    0.14 
   3   0   2    4.47    0.14 
   3   0   2    4.51    0.14 
  -4   0  -2    1.79    0.09 
  -4   0  -2    1.59    0.09 
  -4   0  -2    1.62    0.09 
   4   0   2    1.59    0.09 
   4   0   2    1.63    0.10 
   4   0   2    1.68    0.09 
  -5   0  -2    0.02    0.04 
  -5   0  -2    0.00    0.04 
  -5   0  -2   -0.01    0.03 
   5   0   2   -0.09    0.03 
   5   0   2   -0.04    0.04 
   5   0   2    0.02    0.04 
  -6   0  -2   -0.03    0.04 
  -6   0  -2   -0.04    0.04 
  -6   0  -2   -0.02    0.04 
   6   0   2    0.00    0.05 
   6   0   2   -0.09    0.05 
   6   0   2   -0.03    0.05 
  -7   0  -2    3.21    0.16 
  -7   0  -2    3.21    0.17 
  -7   0  -2    3.38    0.16 
   7   0   2    2.71    0.17 
   7   0   2    3.22    0.16 
   7   0   2    3.22    0.17 
  -8   0  -2    1.60    0.13 
  -8   0  -2    1.49    0.13 
  -8   0  -2    1.34    0.13 
   8   0   2    1.53    0.13 
   8   0   2    1.67    0.16 
   8   0   2    1.43    0.13 
  -9   0  -2    0.36    0.09 
  -9   0  -2    0.49    0.10 
  -9   0  -2    0.58    0.11 
   9   0   2    0.75    0.13 
   9   0   2    0.26    0.09 
   9   0   2    0.52    0.10 
 -10   0  -2    1.27    0.14 
 -10   0  -2    1.06    0.14 
 -10   0  -2    1.28    0.14 
  10   0   2    1.53    0.16 
  10   0   2    1.08    0.15 
  10   0   2    1.24    0.15 
 -11   0  -2    0.71    0.14 
 -11   0  -2    0.75    0.14 
 -11   0  -2    0.55    0.13 
  11   0   2    0.96    0.14 
  11   0   2    0.65    0.14 
  11   0   2    0.86    0.16 
 -12   0  -2   -0.07    0.11 
 -12   0  -2    0.17    0.11 
  12   0   2    0.07    0.12 
  11  -1  -2    0.09    0.12 
  11  -1  -2    0.21    0.11 
  11  -1  -2    0.09    0.09 
 -11   1   2    0.16    0.11 
 -11   1   2    0.00    0.09 
 -11   1   2    0.12    0.11 
  10  -1  -2    0.06    0.11 
  10  -1  -2   -0.03    0.08 
  10  -1  -2    0.02    0.08 
 -10   1   2    0.12    0.09 
 -10   1   2    0.08    0.09 
 -10   1   2    0.14    0.11 
   9  -1  -2    0.59    0.10 
   9  -1  -2    0.76    0.13 
   9  -1  -2    0.68    0.11 
  -9   1   2    0.84    0.11 
  -9   1   2    0.86    0.13 
  -9   1   2    0.76    0.11 
   8  -1  -2    0.24    0.08 
   8  -1  -2    0.17    0.08 
   8  -1  -2    0.25    0.08 
  -8   1   2    0.28    0.08 
  -8   1   2    0.27    0.08 
  -8   1   2    0.43    0.09 
   7  -1  -2    0.13    0.07 
   7  -1  -2    0.11    0.07 
   7  -1  -2    0.22    0.07 
  -7   1   2    0.18    0.07 
  -7   1   2    0.11    0.07 
   6  -1  -2    0.32    0.07 
   6  -1  -2    0.32    0.06 
   6  -1  -2    0.33    0.07 
  -6   1   2    0.23    0.06 
  -6   1   2    0.25    0.06 
   5  -1  -2    0.53    0.07 
   5  -1  -2    0.36    0.06 
   5  -1  -2    0.48    0.07 
  -5   1   2    0.46    0.07 
  -5   1   2    0.52    0.06 
   4  -1  -2    0.03    0.04 
   4  -1  -2    0.03    0.05 
   4  -1  -2   -0.05    0.04 
  -4   1   2    0.04    0.04 
  -4   1   2    0.03    0.04 
   3  -1  -2    4.87    0.16 
   3  -1  -2    4.80    0.14 
   3  -1  -2    4.99    0.15 
  -3   1   2    4.58    0.14 
  -3   1   2    4.75    0.15 
   2  -1  -2   14.53    0.33 
   2  -1  -2   14.28    0.33 
   2  -1  -2   14.22    0.31 
  -2   1   2   13.91    0.33 
  -2   1   2   14.60    0.32 
  -2   1   2   13.65    0.32 
   1  -1  -2   17.78    0.38 
   1  -1  -2   18.57    0.39 
   1  -1  -2   18.45    0.41 
   1  -1  -2   18.78    0.40 
   1  -1  -2   18.46    0.40 
  -1   1   2   18.79    0.39 
  -1   1   2   18.57    0.40 
  -1   1   2   17.99    0.40 
  -1   1   2   18.80    0.41 
  -1   1   2   18.34    0.39 
   0  -1  -2   29.47    0.63 
   0  -1  -2   29.56    0.62 
   0  -1  -2   30.96    0.63 
   0  -1  -2   29.72    0.62 
   0   1   2   29.43    0.63 
   0   1   2   29.71    0.62 
   0   1   2   30.65    0.62 
   0   1   2   30.00    0.62 
  -1  -1  -2  328.90    6.78 
  -1  -1  -2  329.39    6.78 
  -1  -1  -2  328.38    6.79 
  -1  -1  -2  317.92    6.77 
  -1  -1  -2  336.87    6.77 
   1   1   2  326.41    6.79 
   1   1   2  336.71    6.77 
   1   1   2  327.17    6.79 
   1   1   2  331.73    6.79 
   1   1   2  338.34    6.80 
  -2  -1  -2   16.52    0.35 
  -2  -1  -2   16.40    0.35 
  -2  -1  -2   15.54    0.36 
  -2  -1  -2   16.27    0.35 
  -2  -1  -2   15.44    0.35 
  -2  -1  -2   16.37    0.36 
  -2  -1  -2   16.01    0.35 
   2   1   2   15.53    0.35 
   2   1   2   16.48    0.35 
   2   1   2   16.05    0.36 
   2   1   2   15.79    0.35 
   2   1   2   16.42    0.36 
   2   1   2   16.41    0.35 
  -3  -1  -2    0.57    0.05 
  -3  -1  -2    0.53    0.05 
   3   1   2    0.50    0.05 
   3   1   2    0.42    0.05 
   3   1   2    0.62    0.06 
   3   1   2    0.61    0.05 
  -4  -1  -2    3.13    0.12 
  -4  -1  -2    3.17    0.12 
   4   1   2    3.11    0.11 
   4   1   2    3.04    0.12 
   4   1   2    3.18    0.12 
  -5  -1  -2    0.73    0.07 
  -5  -1  -2    0.66    0.07 
   5   1   2    0.76    0.08 
   5   1   2    0.76    0.07 
   5   1   2    0.66    0.07 
  -6  -1  -2    0.45    0.07 
  -6  -1  -2    0.42    0.06 
   6   1   2    0.25    0.06 
   6   1   2    0.12    0.05 
   6   1   2    0.30    0.07 
  -7  -1  -2    0.93    0.10 
  -7  -1  -2    0.87    0.09 
   7   1   2    1.02    0.11 
   7   1   2    0.65    0.09 
   7   1   2    0.89    0.09 
  -8  -1  -2    0.11    0.07 
  -8  -1  -2    0.15    0.07 
   8   1   2    0.07    0.07 
   8   1   2    0.13    0.07 
   8   1   2    0.21    0.07 
  -9  -1  -2    0.08    0.07 
  -9  -1  -2    0.11    0.07 
  -9  -1  -2    0.08    0.07 
   9   1   2   -0.06    0.08 
   9   1   2    0.05    0.07 
   9   1   2   -0.01    0.07 
 -10  -1  -2    0.90    0.13 
 -10  -1  -2    0.66    0.12 
 -10  -1  -2    0.84    0.13 
  10   1   2    0.89    0.15 
  10   1   2    0.85    0.12 
  10   1   2    0.87    0.13 
 -11  -1  -2    1.77    0.16 
 -11  -1  -2    1.16    0.15 
 -11  -1  -2    1.97    0.19 
  11   1   2    1.29    0.15 
  11   1   2    1.44    0.16 
  11   1   2    1.51    0.18 
 -12  -1  -2    0.04    0.09 
 -12  -1  -2    0.14    0.10 
 -12  -1  -2    0.06    0.12 
  12   1   2    0.15    0.10 
  11  -2  -2    0.08    0.11 
 -11   2   2   -0.02    0.11 
  10  -2  -2    0.09    0.10 
  10  -2  -2    0.10    0.09 
 -10   2   2    0.46    0.12 
 -10   2   2    0.18    0.10 
 -10   2   2    0.25    0.11 
   9  -2  -2    0.41    0.10 
   9  -2  -2    0.71    0.14 
   9  -2  -2    0.32    0.10 
  -9   2   2    0.57    0.10 
  -9   2   2    0.52    0.12 
  -9   2   2    0.25    0.10 
   8  -2  -2    0.09    0.08 
   8  -2  -2    0.26    0.08 
   8  -2  -2    0.18    0.09 
  -8   2   2    0.15    0.07 
  -8   2   2    0.15    0.08 
  -8   2   2    0.20    0.08 
   7  -2  -2    2.33    0.17 
   7  -2  -2    2.37    0.15 
  -7   2   2    2.50    0.15 
  -7   2   2    2.31    0.16 
  -7   2   2    2.57    0.15 
   6  -2  -2    0.11    0.07 
   6  -2  -2    0.11    0.06 
   6  -2  -2    0.07    0.07 
  -6   2   2    0.17    0.06 
  -6   2   2    0.16    0.07 
  -6   2   2    0.08    0.06 
   5  -2  -2    0.06    0.05 
   5  -2  -2    0.00    0.06 
   5  -2  -2    0.10    0.04 
  -5   2   2    0.00    0.04 
  -5   2   2   -0.02    0.05 
  -5   2   2    0.08    0.04 
   4  -2  -2    1.01    0.07 
   4  -2  -2    1.03    0.09 
   4  -2  -2    1.10    0.10 
  -4   2   2    0.93    0.07 
  -4   2   2    0.94    0.08 
  -4   2   2    0.97    0.08 
   3  -2  -2   12.48    0.30 
   3  -2  -2   12.73    0.33 
   3  -2  -2   12.73    0.32 
  -3   2   2   12.32    0.30 
  -3   2   2   12.92    0.31 
  -3   2   2   12.53    0.32 
   2  -2  -2    0.97    0.08 
   2  -2  -2    0.81    0.07 
   2  -2  -2    1.13    0.05 
  -2   2   2    1.01    0.08 
  -2   2   2    1.11    0.07 
  -2   2   2    1.09    0.05 
  -2   2   2    1.11    0.05 
   1  -2  -2    1.22    0.06 
   1  -2  -2    1.25    0.07 
  -1   2   2    1.15    0.06 
  -1   2   2    1.18    0.04 
  -1   2   2    1.21    0.06 
  -1   2   2    1.21    0.07 
  -1   2   2    1.22    0.04 
   0  -2  -2    0.09    0.02 
   0  -2  -2    0.04    0.03 
   0  -2  -2    0.08    0.03 
   0  -2  -2    0.08    0.03 
   0  -2  -2    0.03    0.01 
   0   2   2    0.02    0.02 
   0   2   2    0.02    0.02 
   0   2   2    0.03    0.03 
   0   2   2    0.02    0.02 
   0   2   2    0.03    0.01 
  -1  -2  -2    8.54    0.20 
  -1  -2  -2    8.40    0.19 
  -1  -2  -2    8.78    0.20 
  -1  -2  -2    8.58    0.20 
  -1  -2  -2    8.50    0.19 
  -1  -2  -2    8.26    0.18 
   1   2   2    8.36    0.19 
   1   2   2    8.53    0.20 
   1   2   2    8.36    0.20 
   1   2   2    8.75    0.20 
   1   2   2    8.72    0.19 
  -2  -2  -2    6.42    0.15 
  -2  -2  -2    6.34    0.15 
  -2  -2  -2    6.34    0.15 
  -2  -2  -2    6.36    0.16 
   2   2   2    6.45    0.16 
   2   2   2    6.24    0.15 
   2   2   2    6.04    0.15 
   2   2   2    6.19    0.16 
   2   2   2    6.19    0.16 
  -3  -2  -2    3.26    0.09 
  -3  -2  -2    3.21    0.11 
   3   2   2    3.13    0.11 
   3   2   2    3.21    0.09 
   3   2   2    3.19    0.11 
   3   2   2    3.13    0.10 
   3   2   2    3.10    0.11 
  -4  -2  -2   49.63    1.06 
  -4  -2  -2   50.10    1.06 
   4   2   2   50.07    1.04 
   4   2   2   49.30    1.06 
   4   2   2   49.30    1.07 
   4   2   2   50.28    1.06 
  -5  -2  -2    1.58    0.09 
  -5  -2  -2    1.38    0.09 
   5   2   2    1.40    0.09 
   5   2   2    1.37    0.09 
   5   2   2    1.57    0.08 
   5   2   2    1.54    0.09 
  -6  -2  -2    9.08    0.25 
  -6  -2  -2    9.36    0.27 
   6   2   2    8.99    0.24 
   6   2   2    8.70    0.26 
   6   2   2    8.67    0.27 
   6   2   2    8.75    0.25 
  -7  -2  -2    7.84    0.24 
  -7  -2  -2    7.52    0.25 
   7   2   2    7.03    0.25 
   7   2   2    7.89    0.23 
   7   2   2    8.06    0.26 
  -8  -2  -2    5.53    0.21 
  -8  -2  -2    6.13    0.23 
   8   2   2    6.17    0.21 
   8   2   2    6.13    0.24 
   8   2   2    6.17    0.24 
  -9  -2  -2    0.26    0.08 
  -9  -2  -2    0.30    0.09 
   9   2   2    0.35    0.09 
   9   2   2    0.32    0.09 
   9   2   2    0.34    0.07 
 -10  -2  -2    0.05    0.07 
 -10  -2  -2    0.21    0.09 
  10   2   2    0.23    0.08 
  10   2   2    0.33    0.09 
  10   2   2    0.30    0.10 
 -11  -2  -2    0.13    0.09 
 -11  -2  -2    0.12    0.09 
 -11  -2  -2   -0.02    0.09 
  11   2   2   -0.05    0.09 
  11   2   2   -0.02    0.10 
 -12  -2  -2    0.02    0.11 
 -12  -2  -2   -0.08    0.09 
 -12  -2  -2   -0.02    0.09 
  12   2   2    0.14    0.12 
  12   2   2    0.10    0.11 
  10  -3  -2   -0.08    0.10 
  10  -3  -2    0.19    0.10 
 -10   3   2   -0.08    0.10 
 -10   3   2    0.20    0.11 
   9  -3  -2    0.11    0.09 
   9  -3  -2    0.21    0.10 
  -9   3   2   -0.05    0.09 
  -9   3   2    0.02    0.09 
   8  -3  -2    0.14    0.09 
   8  -3  -2    0.32    0.10 
   8  -3  -2    0.17    0.08 
  -8   3   2    0.21    0.10 
  -8   3   2    0.22    0.08 
  -8   3   2    0.28    0.09 
   7  -3  -2    0.22    0.07 
   7  -3  -2    0.18    0.08 
   7  -3  -2    0.14    0.09 
  -7   3   2    0.16    0.08 
  -7   3   2    0.18    0.09 
  -7   3   2    0.09    0.06 
   6  -3  -2    0.42    0.07 
   6  -3  -2    0.36    0.10 
   6  -3  -2    0.29    0.08 
  -6   3   2    0.56    0.09 
  -6   3   2    0.49    0.09 
  -6   3   2    0.38    0.07 
   5  -3  -2    0.05    0.05 
   5  -3  -2   -0.05    0.06 
   5  -3  -2    0.03    0.05 
  -5   3   2    0.05    0.06 
  -5   3   2    0.01    0.04 
  -5   3   2    0.05    0.05 
   4  -3  -2    0.02    0.04 
   4  -3  -2    0.10    0.05 
   4  -3  -2    0.05    0.05 
  -4   3   2    0.02    0.04 
  -4   3   2    0.07    0.05 
  -4   3   2    0.05    0.04 
   3  -3  -2    0.71    0.07 
   3  -3  -2    0.80    0.06 
   3  -3  -2    0.84    0.09 
  -3   3   2    0.73    0.07 
  -3   3   2    0.78    0.08 
  -3   3   2    0.75    0.06 
   2  -3  -2    7.60    0.20 
   2  -3  -2    7.66    0.22 
  -2   3   2    6.91    0.21 
  -2   3   2    6.89    0.18 
  -2   3   2    7.08    0.20 
   1  -3  -2   10.99    0.24 
   1  -3  -2   10.30    0.27 
   1  -3  -2   10.85    0.25 
  -1   3   2   10.74    0.24 
  -1   3   2   10.90    0.26 
  -1   3   2   10.71    0.24 
  -1   3   2   11.05    0.26 
  -1   3   2   10.45    0.27 
   0  -3  -2    7.36    0.16 
   0  -3  -2    7.09    0.19 
   0  -3  -2    7.23    0.17 
   0   3   2    7.17    0.16 
   0   3   2    7.18    0.19 
   0   3   2    7.22    0.16 
   0   3   2    6.95    0.19 
  -1  -3  -2    1.68    0.07 
  -1  -3  -2    1.62    0.06 
  -1  -3  -2    1.63    0.04 
  -1  -3  -2    1.68    0.04 
   1   3   2    1.71    0.07 
   1   3   2    1.64    0.07 
   1   3   2    1.63    0.08 
   1   3   2    1.68    0.06 
   1   3   2    1.73    0.04 
  -2  -3  -2    0.01    0.02 
  -2  -3  -2    0.00    0.02 
  -2  -3  -2    0.03    0.03 
  -2  -3  -2    0.04    0.02 
   2   3   2    0.00    0.02 
   2   3   2    0.03    0.02 
   2   3   2    0.00    0.03 
   2   3   2    0.01    0.03 
   2   3   2   -0.01    0.03 
  -3  -3  -2    2.90    0.09 
  -3  -3  -2    2.78    0.09 
  -3  -3  -2    2.95    0.11 
  -3  -3  -2    2.83    0.08 
   3   3   2    2.93    0.09 
   3   3   2    2.85    0.09 
   3   3   2    2.84    0.11 
   3   3   2    2.94    0.11 
   3   3   2    3.04    0.11 
  -4  -3  -2    0.35    0.04 
  -4  -3  -2    0.22    0.04 
   4   3   2    0.34    0.03 
   4   3   2    0.38    0.05 
   4   3   2    0.23    0.04 
   4   3   2    0.29    0.05 
   4   3   2    0.20    0.04 
  -5  -3  -2    0.07    0.04 
  -5  -3  -2    0.00    0.03 
   5   3   2    0.03    0.04 
   5   3   2    0.00    0.04 
   5   3   2   -0.03    0.03 
   5   3   2    0.09    0.03 
  -6  -3  -2    0.06    0.05 
  -6  -3  -2    0.01    0.04 
   6   3   2    0.12    0.04 
   6   3   2    0.15    0.05 
   6   3   2    0.13    0.05 
   6   3   2    0.15    0.05 
  -7  -3  -2    2.00    0.13 
  -7  -3  -2    1.86    0.12 
   7   3   2    1.99    0.12 
   7   3   2    1.73    0.12 
   7   3   2    2.06    0.10 
   7   3   2    2.12    0.13 
  -8  -3  -2    6.64    0.24 
  -8  -3  -2    6.08    0.22 
   8   3   2    6.53    0.25 
   8   3   2    6.10    0.22 
   8   3   2    6.92    0.24 
   8   3   2    6.69    0.21 
  -9  -3  -2    1.91    0.13 
  -9  -3  -2    1.85    0.15 
   9   3   2    1.95    0.12 
   9   3   2    2.06    0.16 
   9   3   2    2.28    0.17 
 -10  -3  -2    0.17    0.08 
 -10  -3  -2    0.14    0.09 
  10   3   2    0.25    0.09 
  10   3   2    0.04    0.08 
 -11  -3  -2    0.12    0.08 
 -11  -3  -2    0.29    0.09 
  11   3   2    0.03    0.08 
  11   3   2    0.27    0.10 
 -12  -3  -2    0.08    0.09 
 -12  -3  -2    0.25    0.11 
  12   3   2   -0.07    0.10 
  12   3   2    0.21    0.11 
   9  -4  -2    0.12    0.10 
   9  -4  -2   -0.02    0.09 
  -9   4   2   -0.01    0.09 
  -9   4   2   -0.10    0.09 
   8  -4  -2   -0.08    0.09 
   8  -4  -2   -0.04    0.09 
  -8   4   2   -0.01    0.08 
  -8   4   2   -0.02    0.08 
   7  -4  -2   -0.01    0.08 
   7  -4  -2    0.01    0.08 
  -7   4   2    0.01    0.08 
  -7   4   2    0.01    0.08 
  -7   4   2    0.00    0.06 
   6  -4  -2    0.56    0.09 
   6  -4  -2    0.57    0.12 
  -6   4   2    0.46    0.08 
  -6   4   2    0.71    0.10 
  -6   4   2    0.56    0.10 
   5  -4  -2    1.53    0.13 
   5  -4  -2    1.61    0.15 
  -5   4   2    1.79    0.11 
  -5   4   2    1.53    0.13 
  -5   4   2    1.60    0.13 
   4  -4  -2    0.16    0.07 
   4  -4  -2    0.15    0.06 
  -4   4   2    0.31    0.07 
  -4   4   2    0.17    0.06 
  -4   4   2    0.18    0.05 
   3  -4  -2   14.52    0.39 
   3  -4  -2   14.18    0.36 
  -3   4   2   14.00    0.34 
  -3   4   2   14.01    0.38 
  -3   4   2   13.78    0.36 
   2  -4  -2    5.93    0.20 
   2  -4  -2    6.03    0.18 
  -2   4   2    5.76    0.16 
  -2   4   2    5.84    0.18 
  -2   4   2    5.95    0.20 
   1  -4  -2    1.39    0.10 
   1  -4  -2    1.33    0.07 
   1  -4  -2    1.41    0.06 
  -1   4   2    1.28    0.09 
  -1   4   2    1.31    0.06 
  -1   4   2    1.25    0.08 
  -1   4   2    1.28    0.06 
   0  -4  -2   11.70    0.29 
   0  -4  -2   11.64    0.25 
   0  -4  -2   11.58    0.26 
   0   4   2   11.04    0.26 
   0   4   2   11.51    0.29 
   0   4   2   11.39    0.25 
   0   4   2   11.03    0.29 
  -1  -4  -2    7.79    0.20 
  -1  -4  -2    7.99    0.19 
   1   4   2    7.76    0.21 
   1   4   2    7.67    0.19 
   1   4   2    7.61    0.21 
  -2  -4  -2    8.49    0.20 
   2   4   2    8.14    0.21 
   2   4   2    8.20    0.22 
   2   4   2    8.21    0.18 
   2   4   2    7.75    0.22 
   2   4   2    8.67    0.22 
  -3  -4  -2    0.17    0.03 
  -3  -4  -2    0.19    0.02 
  -3  -4  -2    0.17    0.03 
   3   4   2    0.13    0.03 
   3   4   2    0.14    0.04 
   3   4   2    0.14    0.02 
   3   4   2    0.16    0.04 
   3   4   2    0.17    0.04 
  -4  -4  -2    2.77    0.12 
  -4  -4  -2    2.66    0.08 
  -4  -4  -2    2.82    0.08 
   4   4   2    2.74    0.12 
   4   4   2    2.74    0.12 
   4   4   2    2.79    0.10 
   4   4   2    2.44    0.11 
  -5  -4  -2    0.12    0.02 
  -5  -4  -2   -0.01    0.04 
   5   4   2    0.04    0.02 
   5   4   2    0.02    0.03 
   5   4   2   -0.01    0.04 
   5   4   2    0.08    0.04 
   5   4   2    0.04    0.04 
  -6  -4  -2    0.22    0.05 
  -6  -4  -2    0.14    0.05 
   6   4   2    0.19    0.06 
   6   4   2    0.25    0.03 
   6   4   2    0.15    0.05 
   6   4   2    0.14    0.05 
  -7  -4  -2    9.35    0.28 
  -7  -4  -2    8.95    0.27 
   7   4   2    8.77    0.28 
   7   4   2    9.35    0.27 
   7   4   2    9.32    0.24 
   7   4   2    9.11    0.27 
  -8  -4  -2    4.44    0.19 
  -8  -4  -2    4.53    0.20 
   8   4   2    4.64    0.15 
   8   4   2    4.57    0.19 
   8   4   2    4.45    0.20 
   8   4   2    4.12    0.19 
  -9  -4  -2    1.10    0.11 
  -9  -4  -2    1.35    0.14 
   9   4   2    1.03    0.11 
   9   4   2    1.40    0.12 
   9   4   2    1.11    0.12 
   9   4   2    1.27    0.10 
 -10  -4  -2    0.22    0.08 
 -10  -4  -2    0.15    0.09 
  10   4   2    0.20    0.08 
  10   4   2    0.13    0.09 
 -11  -4  -2    0.06    0.09 
 -11  -4  -2    0.10    0.08 
  11   4   2   -0.04    0.08 
  11   4   2    0.01    0.09 
 -12  -4  -2    0.91    0.14 
 -12  -4  -2    0.76    0.13 
  12   4   2    0.81    0.13 
  12   4   2    0.82    0.14 
   9  -5  -2    0.20    0.11 
  -9   5   2   -0.01    0.11 
  -9   5   2   -0.02    0.12 
   8  -5  -2    0.06    0.09 
   8  -5  -2   -0.14    0.11 
  -8   5   2    0.13    0.10 
  -8   5   2   -0.09    0.10 
   7  -5  -2   -0.09    0.08 
   7  -5  -2   -0.06    0.10 
  -7   5   2    0.06    0.09 
  -7   5   2   -0.04    0.08 
   6  -5  -2   -0.02    0.08 
   6  -5  -2    0.04    0.07 
  -6   5   2    0.19    0.09 
  -6   5   2   -0.06    0.07 
   5  -5  -2    0.02    0.08 
   5  -5  -2   -0.14    0.05 
  -5   5   2    0.13    0.08 
  -5   5   2    0.10    0.05 
  -5   5   2    0.06    0.07 
   4  -5  -2   -0.06    0.05 
   4  -5  -2   -0.10    0.07 
  -4   5   2   -0.02    0.04 
  -4   5   2    0.02    0.06 
  -4   5   2    0.10    0.06 
   3  -5  -2    0.48    0.08 
   3  -5  -2    0.33    0.06 
  -3   5   2    0.42    0.07 
  -3   5   2    0.42    0.05 
  -3   5   2    0.33    0.07 
   2  -5  -2    0.64    0.09 
   2  -5  -2    0.60    0.06 
  -2   5   2    0.59    0.08 
  -2   5   2    0.56    0.07 
  -2   5   2    0.59    0.06 
   1  -5  -2    0.05    0.04 
   1  -5  -2    0.09    0.03 
  -1   5   2    0.07    0.04 
  -1   5   2   -0.03    0.04 
  -1   5   2    0.08    0.03 
   0  -5  -2    4.97    0.17 
   0  -5  -2    5.15    0.13 
   0   5   2    4.79    0.17 
   0   5   2    4.79    0.12 
   0   5   2    4.85    0.17 
   0   5   2    4.78    0.14 
  -1  -5  -2    6.51    0.19 
   1   5   2    6.40    0.19 
   1   5   2    6.64    0.20 
   1   5   2    6.53    0.17 
  -2  -5  -2    6.12    0.17 
   2   5   2    5.99    0.17 
   2   5   2    6.14    0.19 
   2   5   2    5.97    0.18 
  -3  -5  -2    2.26    0.06 
  -3  -5  -2    2.40    0.08 
   3   5   2    2.30    0.10 
   3   5   2    2.29    0.11 
   3   5   2    2.40    0.11 
   3   5   2    2.34    0.07 
  -4  -5  -2    6.44    0.16 
  -4  -5  -2    6.54    0.16 
  -4  -5  -2    6.17    0.20 
   4   5   2    6.45    0.20 
   4   5   2    6.26    0.16 
   4   5   2    6.18    0.20 
   4   5   2    6.37    0.19 
  -5  -5  -2    4.01    0.16 
  -5  -5  -2    4.00    0.11 
  -5  -5  -2    3.96    0.10 
   5   5   2    3.91    0.15 
   5   5   2    3.94    0.13 
   5   5   2    3.97    0.15 
   5   5   2    3.85    0.16 
  -6  -5  -2    0.36    0.07 
  -6  -5  -2    0.24    0.03 
  -6  -5  -2    0.33    0.03 
   6   5   2    0.14    0.05 
   6   5   2    0.14    0.05 
   6   5   2    0.24    0.05 
   6   5   2    0.19    0.06 
   6   5   2    0.22    0.03 
  -7  -5  -2    0.06    0.05 
   7   5   2   -0.02    0.04 
   7   5   2    0.12    0.05 
   7   5   2    0.06    0.03 
   7   5   2    0.08    0.06 
  -8  -5  -2    0.00    0.06 
  -8  -5  -2    0.06    0.06 
   8   5   2    0.09    0.07 
   8   5   2   -0.04    0.04 
   8   5   2    0.02    0.06 
   8   5   2   -0.01    0.05 
  -9  -5  -2    1.96    0.16 
  -9  -5  -2    2.09    0.14 
   9   5   2    2.17    0.15 
   9   5   2    2.20    0.16 
   9   5   2    1.74    0.14 
 -10  -5  -2    0.46    0.09 
 -10  -5  -2    0.38    0.09 
  10   5   2    0.24    0.08 
  10   5   2    0.45    0.10 
  10   5   2    0.34    0.09 
 -11  -5  -2    0.04    0.08 
 -11  -5  -2    0.20    0.09 
  11   5   2   -0.07    0.08 
  11   5   2    0.02    0.08 
  11   5   2    0.03    0.08 
 -12  -5  -2    0.26    0.10 
 -12  -5  -2    0.42    0.11 
  12   5   2    0.48    0.12 
  12   5   2    0.38    0.11 
  13   5   2    0.53    0.12 
   8  -6  -2    0.09    0.10 
  -8   6   2    0.15    0.10 
  -8   6   2    0.07    0.10 
   7  -6  -2    0.25    0.12 
   7  -6  -2    0.06    0.09 
  -7   6   2    0.23    0.11 
  -7   6   2    0.02    0.10 
   6  -6  -2    0.07    0.10 
   6  -6  -2   -0.01    0.08 
  -6   6   2    0.07    0.09 
  -6   6   2    0.02    0.09 
   5  -6  -2    0.59    0.13 
   5  -6  -2    0.46    0.09 
  -5   6   2    0.68    0.11 
  -5   6   2    0.77    0.11 
   4  -6  -2   -0.09    0.08 
   4  -6  -2    0.03    0.06 
  -4   6   2    0.04    0.07 
  -4   6   2    0.03    0.05 
  -4   6   2    0.11    0.08 
   3  -6  -2    0.01    0.07 
   3  -6  -2   -0.01    0.05 
  -3   6   2    0.14    0.07 
  -3   6   2    0.02    0.04 
  -3   6   2    0.11    0.07 
   2  -6  -2    0.01    0.06 
   2  -6  -2    0.06    0.04 
  -2   6   2    0.09    0.05 
  -2   6   2    0.16    0.04 
  -2   6   2    0.09    0.06 
   1  -6  -2    0.27    0.04 
   1  -6  -2    0.15    0.06 
  -1   6   2    0.27    0.07 
  -1   6   2    0.41    0.07 
  -1   6   2    0.30    0.05 
   0  -6  -2   -0.02    0.04 
   0  -6  -2   -0.01    0.02 
   0   6   2   -0.02    0.03 
   0   6   2   -0.02    0.02 
   0   6   2    0.04    0.05 
   0   6   2    0.06    0.05 
  -1  -6  -2    3.93    0.15 
   1   6   2    3.83    0.16 
   1   6   2    3.95    0.15 
   1   6   2    3.92    0.13 
  -2  -6  -2    9.04    0.25 
   2   6   2    8.74    0.26 
   2   6   2    8.94    0.24 
   2   6   2    9.40    0.26 
  -3  -6  -2    1.89    0.08 
   3   6   2    1.93    0.11 
   3   6   2    1.73    0.11 
   3   6   2    1.69    0.09 
  -4  -6  -2    2.00    0.08 
  -4  -6  -2    1.91    0.07 
   4   6   2    1.89    0.10 
   4   6   2    1.95    0.06 
   4   6   2    1.85    0.11 
   4   6   2    1.90    0.11 
  -5  -6  -2   12.17    0.35 
  -5  -6  -2   12.70    0.28 
  -5  -6  -2   12.45    0.28 
   5   6   2   12.71    0.35 
   5   6   2   13.13    0.30 
   5   6   2   12.57    0.34 
   5   6   2   13.12    0.35 
  -6  -6  -2    2.60    0.07 
  -6  -6  -2    2.63    0.07 
  -6  -6  -2    2.72    0.14 
   6   6   2    2.69    0.14 
   6   6   2    2.45    0.13 
   6   6   2    2.47    0.14 
   6   6   2    2.66    0.11 
  -7  -6  -2    0.89    0.10 
   7   6   2    0.99    0.10 
   7   6   2    1.01    0.09 
   7   6   2    1.07    0.11 
  -8  -6  -2    0.80    0.10 
   8   6   2    0.84    0.09 
   8   6   2    0.80    0.09 
   8   6   2    1.01    0.12 
  -9  -6  -2    0.10    0.07 
  -9  -6  -2   -0.06    0.07 
   9   6   2    0.01    0.05 
   9   6   2   -0.09    0.06 
   9   6   2    0.01    0.07 
 -10  -6  -2   -0.08    0.07 
 -10  -6  -2    0.02    0.06 
  10   6   2   -0.03    0.08 
  10   6   2   -0.01    0.07 
  10   6   2   -0.06    0.06 
 -11  -6  -2    0.39    0.10 
 -11  -6  -2    0.29    0.10 
  11   6   2    0.49    0.11 
  11   6   2    0.26    0.09 
  11   6   2    0.29    0.11 
 -12  -6  -2    1.03    0.15 
 -12  -6  -2    0.88    0.13 
  12   6   2    0.68    0.14 
  12   6   2    0.81    0.12 
  12   6   2    0.96    0.13 
  13   6   2    0.09    0.09 
  -7   7   2    0.33    0.12 
  -7   7   2    0.15    0.12 
   6  -7  -2    0.35    0.13 
  -6   7   2    0.32    0.12 
  -6   7   2    0.42    0.12 
   5  -7  -2    0.21    0.12 
  -5   7   2    0.29    0.10 
  -5   7   2   -0.04    0.09 
   4  -7  -2    0.19    0.11 
  -4   7   2    0.12    0.09 
  -4   7   2    0.00    0.08 
   3  -7  -2    0.09    0.08 
   3  -7  -2    0.23    0.06 
  -3   7   2    0.27    0.09 
  -3   7   2    0.14    0.09 
   2  -7  -2    0.62    0.10 
   2  -7  -2    0.94    0.08 
  -2   7   2    1.02    0.12 
  -2   7   2    0.82    0.08 
  -2   7   2    0.62    0.10 
   1  -7  -2    0.00    0.03 
   1  -7  -2   -0.06    0.06 
  -1   7   2   -0.07    0.05 
  -1   7   2   -0.01    0.06 
  -1   7   2   -0.02    0.03 
   0  -7  -2    0.05    0.06 
   0  -7  -2   -0.06    0.02 
   0   7   2   -0.01    0.05 
   0   7   2   -0.04    0.06 
   0   7   2   -0.01    0.03 
  -1  -7  -2   -0.02    0.05 
   1   7   2    0.01    0.05 
   1   7   2    0.04    0.04 
   1   7   2   -0.02    0.05 
  -2  -7  -2    0.05    0.04 
   2   7   2    0.00    0.05 
   2   7   2   -0.01    0.03 
   2   7   2    0.00    0.05 
  -3  -7  -2    1.81    0.09 
   3   7   2    1.72    0.12 
   3   7   2    1.75    0.10 
   3   7   2    1.78    0.12 
  -4  -7  -2    4.94    0.14 
   4   7   2    4.70    0.19 
   4   7   2    4.77    0.17 
   4   7   2    4.64    0.18 
  -5  -7  -2    0.03    0.05 
  -5  -7  -2    0.07    0.02 
   5   7   2   -0.01    0.04 
   5   7   2    0.02    0.02 
   5   7   2    0.01    0.05 
   5   7   2   -0.03    0.05 
  -6  -7  -2    1.29    0.12 
   6   7   2    1.47    0.12 
   6   7   2    1.58    0.12 
   6   7   2    1.37    0.07 
   6   7   2    1.23    0.11 
  -7  -7  -2    0.01    0.06 
   7   7   2    0.10    0.06 
   7   7   2    0.03    0.05 
   7   7   2    0.08    0.06 
   7   7   2    0.00    0.03 
  -8  -7  -2   -0.01    0.06 
   8   7   2    0.08    0.07 
   8   7   2    0.21    0.05 
   8   7   2    0.02    0.06 
  -9  -7  -2    0.12    0.07 
  -9  -7  -2    0.19    0.08 
   9   7   2    0.20    0.09 
   9   7   2    0.11    0.06 
   9   7   2    0.07    0.07 
 -10  -7  -2    2.04    0.18 
 -10  -7  -2    2.40    0.16 
  10   7   2    2.28    0.19 
  10   7   2    2.33    0.16 
  10   7   2    2.66    0.15 
 -11  -7  -2    0.47    0.10 
 -11  -7  -2    0.20    0.10 
  11   7   2    0.39    0.11 
  11   7   2    0.40    0.10 
  11   7   2    0.46    0.09 
 -12  -7  -2    0.05    0.10 
 -12  -7  -2   -0.05    0.07 
  12   7   2   -0.02    0.08 
  12   7   2    0.02    0.08 
  12   7   2    0.00    0.10 
  13   7   2    0.14    0.09 
  -6   8   2    0.10    0.11 
  -6   8   2    0.04    0.10 
   5  -8  -2    0.25    0.13 
  -5   8   2    0.08    0.11 
  -5   8   2    0.08    0.10 
   4  -8  -2    0.03    0.10 
  -4   8   2    0.15    0.11 
  -4   8   2    0.04    0.08 
   3  -8  -2    0.15    0.10 
  -3   8   2    0.05    0.09 
  -3   8   2    0.29    0.10 
   2  -8  -2    0.57    0.11 
  -2   8   2    0.39    0.10 
  -2   8   2    0.55    0.10 
   1  -8  -2    1.81    0.14 
  -1   8   2    2.02    0.16 
  -1   8   2    1.96    0.16 
   0  -8  -2    1.19    0.12 
   0   8   2    1.47    0.14 
   0   8   2    1.49    0.14 
   0   8   2    1.07    0.09 
  -1  -8  -2    0.07    0.06 
   1   8   2    0.05    0.06 
   1   8   2   -0.07    0.03 
   1   8   2    0.04    0.07 
  -2  -8  -2    0.18    0.06 
   2   8   2    0.25    0.05 
   2   8   2    0.24    0.07 
   2   8   2    0.24    0.06 
  -3  -8  -2    0.20    0.05 
   3   8   2    0.18    0.06 
   3   8   2    0.14    0.05 
   3   8   2    0.09    0.06 
  -4  -8  -2    0.20    0.05 
   4   8   2    0.25    0.07 
   4   8   2    0.15    0.06 
   4   8   2    0.28    0.08 
  -5  -8  -2    3.30    0.12 
  -5  -8  -2    3.34    0.17 
   5   8   2    3.36    0.17 
   5   8   2    3.69    0.16 
   5   8   2    3.65    0.18 
  -6  -8  -2    1.64    0.14 
   6   8   2    1.35    0.14 
   6   8   2    1.49    0.12 
   6   8   2    1.22    0.12 
  -7  -8  -2    0.23    0.07 
   7   8   2    0.24    0.08 
   7   8   2    0.37    0.09 
   7   8   2    0.43    0.09 
  -8  -8  -2    0.00    0.07 
   8   8   2    0.15    0.08 
   8   8   2    0.00    0.06 
   8   8   2    0.19    0.07 
   8   8   2    0.06    0.04 
  -9  -8  -2    6.25    0.27 
   9   8   2    5.67    0.25 
   9   8   2    5.60    0.21 
   9   8   2    6.16    0.26 
 -10  -8  -2    3.57    0.20 
 -10  -8  -2    3.31    0.20 
  10   8   2    3.21    0.20 
  10   8   2    3.14    0.20 
  10   8   2    3.23    0.17 
 -11  -8  -2    2.01    0.19 
 -11  -8  -2    2.58    0.19 
  11   8   2    2.17    0.16 
  11   8   2    2.03    0.19 
  11   8   2    1.86    0.18 
 -12  -8  -2    2.20    0.19 
 -12  -8  -2    2.36    0.22 
  12   8   2    2.78    0.22 
  12   8   2    2.10    0.19 
  -5   9   2    0.18    0.11 
  -5   9   2    0.02    0.19 
   4  -9  -2    0.11    0.11 
  -4   9   2    0.02    0.10 
  -4   9   2    0.06    0.11 
   3  -9  -2   -0.01    0.10 
  -3   9   2   -0.09    0.09 
  -3   9   2    0.10    0.10 
   2  -9  -2    0.19    0.10 
  -2   9   2    0.26    0.11 
  -2   9   2    0.28    0.10 
   1  -9  -2    0.68    0.12 
  -1   9   2    0.74    0.12 
  -1   9   2    0.70    0.12 
   0  -9  -2    0.14    0.08 
   0   9   2    0.14    0.09 
   0   9   2    0.06    0.08 
  -1  -9  -2    2.40    0.16 
   1   9   2    2.68    0.18 
   1   9   2    2.99    0.18 
   1   9   2    2.71    0.15 
  -2  -9  -2    2.51    0.15 
   2   9   2    2.63    0.17 
   2   9   2    3.04    0.18 
   2   9   2    2.80    0.13 
  -3  -9  -2   -0.06    0.05 
   3   9   2    0.03    0.05 
   3   9   2    0.05    0.07 
   3   9   2    0.04    0.06 
  -4  -9  -2    2.56    0.13 
   4   9   2    2.74    0.14 
   4   9   2    3.05    0.17 
   4   9   2    3.00    0.17 
   5   9   2    0.00    0.06 
   5   9   2    0.07    0.07 
   5   9   2   -0.07    0.07 
  -6  -9  -2    0.06    0.07 
   6   9   2    0.14    0.08 
   6   9   2    0.04    0.06 
   6   9   2    0.06    0.07 
  -7  -9  -2    0.14    0.07 
   7   9   2    0.07    0.08 
   7   9   2    0.17    0.08 
   7   9   2    0.09    0.06 
  -8  -9  -2    1.48    0.15 
   8   9   2    1.26    0.13 
   8   9   2    1.38    0.14 
   8   9   2    1.47    0.15 
  -9  -9  -2    1.37    0.15 
   9   9   2    1.23    0.14 
   9   9   2    1.48    0.15 
 -10  -9  -2    0.86    0.13 
  10   9   2    0.86    0.13 
  10   9   2    0.93    0.13 
 -11  -9  -2    4.07    0.23 
 -11  -9  -2    4.17    0.25 
  11   9   2    3.68    0.23 
  11   9   2    4.46    0.25 
 -12  -9  -2    2.16    0.21 
 -12  -9  -2    2.19    0.20 
  12   9   2    2.07    0.19 
  12   9   2    1.77    0.18 
  -4  10   2   -0.02    0.11 
   3 -10  -2    0.01    0.10 
  -3  10   2    0.01    0.10 
  -3  10   2   -0.19    0.11 
   2 -10  -2   -0.06    0.09 
  -2  10   2    0.12    0.10 
  -2  10   2    0.01    0.10 
   1 -10  -2    0.00    0.09 
  -1  10   2   -0.08    0.09 
  -1  10   2   -0.08    0.09 
   0 -10  -2    0.35    0.10 
   0  10   2    0.32    0.11 
   0  10   2    0.34    0.11 
  -1 -10  -2    0.30    0.09 
   1  10   2    0.42    0.11 
   1  10   2    0.19    0.10 
  -2 -10  -2   -0.04    0.06 
   2  10   2   -0.17    0.07 
   2  10   2    0.01    0.08 
  -3 -10  -2    3.38    0.17 
   3  10   2    3.46    0.19 
   3  10   2    3.68    0.21 
   3  10   2    3.51    0.16 
   4  10   2    0.15    0.08 
   4  10   2    0.10    0.06 
   4  10   2    0.04    0.07 
   5  10   2    0.03    0.08 
   5  10   2    0.26    0.09 
   5  10   2    0.18    0.07 
  -6 -10  -2    0.32    0.10 
   6  10   2    0.44    0.10 
   6  10   2    0.29    0.10 
   6  10   2    0.37    0.09 
  -7 -10  -2    1.46    0.15 
   7  10   2    1.57    0.15 
   7  10   2    1.51    0.15 
   7  10   2    1.80    0.17 
  -8 -10  -2    0.00    0.08 
   8  10   2   -0.07    0.08 
   8  10   2    0.06    0.08 
   8  10   2   -0.03    0.08 
  -9 -10  -2    0.02    0.09 
   9  10   2   -0.07    0.07 
   9  10   2    0.08    0.09 
   9  10   2    0.03    0.09 
 -10 -10  -2    0.24    0.10 
  10  10   2    0.36    0.11 
  10  10   2    0.30    0.11 
 -11 -10  -2    0.30    0.12 
  11  10   2    0.41    0.12 
  11  10   2    0.21    0.10 
   2 -11  -2   -0.12    0.09 
  -2  11   2    0.13    0.20 
  -2  11   2    0.09    0.11 
   1 -11  -2   -0.19    0.09 
  -1  11   2    0.20    0.12 
  -1  11   2    0.18    0.12 
   0 -11  -2    0.04    0.09 
   0  11   2   -0.07    0.09 
   0  11   2    0.00    0.10 
  -1 -11  -2    0.37    0.10 
   1  11   2    0.26    0.11 
   1  11   2    0.29    0.11 
  -2 -11  -2    0.50    0.11 
   2  11   2    0.89    0.14 
   2  11   2    0.94    0.13 
   3  11   2    0.08    0.10 
   3  11   2    0.09    0.10 
   4  11   2    0.18    0.11 
   4  11   2   -0.09    0.09 
   5  11   2    0.63    0.10 
   5  11   2    0.67    0.13 
   5  11   2    0.17    0.10 
  -6 -11  -2    4.68    0.24 
   6  11   2    4.31    0.22 
   6  11   2    4.63    0.22 
   6  11   2    4.37    0.24 
  -7 -11  -2   -0.06    0.08 
   7  11   2    0.09    0.09 
   7  11   2    0.06    0.08 
   7  11   2    0.07    0.09 
  -8 -11  -2    2.53    0.19 
   8  11   2    2.84    0.19 
   8  11   2    3.17    0.21 
   8  11   2    3.06    0.21 
  -9 -11  -2    1.12    0.15 
   9  11   2    0.95    0.14 
   9  11   2    0.90    0.14 
   9  11   2    0.95    0.13 
 -10 -11  -2   -0.26    0.08 
  10  11   2   -0.10    0.09 
  10  11   2    0.02    0.09 
 -11 -11  -2    0.13    0.17 
  11  11   2    0.19    0.11 
   1 -12  -2    0.08    0.10 
  -1  12   2    0.12    0.12 
   0 -12  -2    0.23    0.11 
   0  12   2    0.13    0.12 
   1  12   2    0.67    0.14 
   1  12   2    1.05    0.17 
   2  12   2    0.44    0.13 
   2  12   2    0.29    0.11 
   3  12   2    0.18    0.12 
   3  12   2    0.13    0.11 
   4  12   2   -0.04    0.10 
   4  12   2    0.00    0.09 
   5  12   2    0.23    0.11 
   5  12   2    0.60    0.13 
  -6 -12  -2    0.14    0.09 
   6  12   2    0.06    0.09 
   6  12   2   -0.01    0.10 
  -7 -12  -2    2.42    0.20 
   7  12   2    2.31    0.20 
   7  12   2    2.23    0.18 
   7  12   2    2.38    0.20 
  -8 -12  -2    3.34    0.23 
   8  12   2    2.92    0.22 
   8  12   2    2.39    0.19 
   8  12   2    3.02    0.22 
  -9 -12  -2    0.07    0.10 
   9  12   2   -0.07    0.09 
   9  12   2    0.04    0.10 
   9  12   2    0.03    0.10 
  10  12   2    0.73    0.14 
   2  13   2    0.49    0.14 
   3  13   2    0.37    0.13 
   4  13   2    0.01    0.10 
   4  13   2   -0.19    0.12 
   5  13   2   -0.10    0.10 
   5  13   2   -0.05    0.11 
  -6 -13  -2    0.02    0.10 
   6  13   2    0.00    0.10 
   6  13   2    0.13    0.11 
  -7 -13  -2    0.49    0.13 
   7  13   2    0.32    0.12 
  -8 -13  -2    0.16    0.12 
   8  13   2    0.15    0.12 
   9  13   2    1.21    0.23 
   8  13  -3    0.37    0.13 
   8  13  -3    0.41    0.12 
  -8 -13   3    0.22    0.11 
   7  13  -3    0.14    0.11 
   7  13  -3    0.02    0.09 
  -7 -13   3    0.14    0.10 
   6  13  -3   -0.03    0.09 
   6  13  -3    0.05    0.10 
  -6 -13   3    0.09    0.10 
 -10 -12   3   -0.09    0.11 
   8  12  -3    0.00    0.09 
   8  12  -3   -0.11    0.09 
   8  12  -3   -0.03    0.09 
  -8 -12   3   -0.02    0.09 
   7  12  -3    0.14    0.10 
   7  12  -3    0.14    0.10 
   7  12  -3    0.31    0.11 
  -7 -12   3    0.14    0.09 
   6  12  -3    1.20    0.16 
   6  12  -3    0.95    0.14 
   6  12  -3    1.29    0.15 
  -6 -12   3    1.20    0.15 
   5  12  -3   -0.03    0.10 
   5  12  -3   -0.02    0.08 
   5  12  -3   -0.11    0.08 
  -5 -12   3   -0.03    0.08 
   4  12  -3    0.88    0.14 
   4  12  -3    1.04    0.16 
   4  12  -3    1.26    0.14 
  -4 -12   3    1.09    0.13 
   3  12  -3    0.60    0.14 
   2  12  -3    0.38    0.13 
  10  11  -3    2.37    0.21 
  10  11  -3    2.38    0.22 
 -10 -11   3    2.45    0.21 
   9  11  -3   -0.09    0.10 
   9  11  -3   -0.08    0.08 
  -9 -11   3    0.06    0.09 
   8  11  -3    2.15    0.19 
   8  11  -3    2.30    0.20 
  -8 -11   3    1.78    0.18 
   7  11  -3    0.14    0.10 
   7  11  -3   -0.06    0.08 
   7  11  -3    0.01    0.08 
  -7 -11   3   -0.02    0.08 
   6  11  -3    0.00    0.08 
   6  11  -3   -0.25    0.08 
   6  11  -3    0.04    0.08 
  -6 -11   3    0.00    0.08 
   5  11  -3    0.17    0.09 
   5  11  -3   -0.02    0.07 
   5  11  -3    0.16    0.09 
  -5 -11   3    0.09    0.08 
   4  11  -3    0.06    0.09 
   4  11  -3   -0.13    0.07 
   4  11  -3   -0.03    0.07 
  -4 -11   3   -0.09    0.06 
   3  11  -3   -0.08    0.08 
   3  11  -3    0.17    0.11 
   3  11  -3    0.07    0.08 
   2  11  -3   -0.04    0.08 
   2  11  -3    0.04    0.08 
   2  11  -3   -0.13    0.08 
   1  11  -3    2.17    0.21 
   0  11  -3    0.36    0.14 
   0 -11   3    0.50    0.13 
   1 -11   3    0.00    0.11 
   2 -11   3    0.36    0.16 
  11  10  -3    2.86    0.21 
  11  10  -3    2.65    0.22 
 -11 -10   3    3.34    0.24 
  10  10  -3    0.08    0.09 
  10  10  -3    0.06    0.09 
 -10 -10   3    0.09    0.09 
   9  10  -3    9.71    0.38 
   9  10  -3    9.59    0.35 
  -9 -10   3   10.30    0.37 
   8  10  -3    0.00    0.07 
   8  10  -3    0.16    0.09 
  -8 -10   3    0.00    0.08 
   7  10  -3    0.29    0.09 
   7  10  -3    0.21    0.09 
   7  10  -3    0.27    0.09 
  -7 -10   3    0.33    0.09 
   6  10  -3    3.23    0.21 
   6  10  -3    3.81    0.20 
   6  10  -3    3.60    0.20 
  -6 -10   3    3.66    0.20 
   5  10  -3   -0.18    0.07 
   5  10  -3   -0.02    0.06 
   5  10  -3   -0.04    0.07 
  -5 -10   3    0.10    0.07 
   4  10  -3   -0.08    0.08 
   4  10  -3    0.00    0.08 
   4  10  -3   -0.02    0.07 
  -4 -10   3   -0.01    0.06 
   3  10  -3   -0.05    0.07 
   3  10  -3   -0.02    0.07 
   3  10  -3    0.00    0.07 
   2  10  -3    0.68    0.10 
   2  10  -3    0.73    0.11 
   2  10  -3    0.98    0.14 
  -2 -10   3    0.68    0.10 
   1  10  -3    0.82    0.11 
   1  10  -3    0.89    0.15 
   1  10  -3    0.73    0.11 
  -1 -10   3    0.62    0.11 
   0  10  -3   -0.01    0.08 
   0  10  -3    0.00    0.08 
   0  10  -3   -0.20    0.09 
   0 -10   3    0.00    0.09 
  -1  10  -3    0.69    0.13 
   1 -10   3    0.62    0.13 
  -2  10  -3    0.57    0.15 
   2 -10   3    0.45    0.14 
   3 -10   3    0.14    0.12 
  11   9  -3    0.15    0.10 
  11   9  -3    0.07    0.09 
 -11  -9   3    0.01    0.08 
 -11  -9   3   -0.02    0.08 
  10   9  -3    4.23    0.23 
  10   9  -3    3.93    0.24 
 -10  -9   3    4.29    0.24 
   9   9  -3    0.57    0.11 
   9   9  -3    0.32    0.11 
  -9  -9   3    0.36    0.10 
   8   9  -3    0.26    0.08 
   8   9  -3    0.26    0.10 
  -8  -9   3    0.21    0.08 
   7   9  -3   17.69    0.49 
   7   9  -3   16.71    0.48 
   7   9  -3   17.09    0.50 
  -7  -9   3   17.46    0.49 
   6   9  -3    1.09    0.12 
   6   9  -3    0.89    0.11 
   6   9  -3    0.88    0.12 
  -6  -9   3    0.90    0.11 
   5   9  -3    0.03    0.06 
   5   9  -3    0.05    0.07 
   5   9  -3    0.06    0.08 
  -5  -9   3    0.11    0.07 
   4   9  -3    0.13    0.07 
   4   9  -3    0.06    0.07 
   4   9  -3    0.17    0.08 
  -4  -9   3    0.18    0.07 
   3   9  -3    0.42    0.08 
   3   9  -3    0.47    0.09 
   3   9  -3    0.53    0.09 
  -3  -9   3    0.36    0.07 
   2   9  -3    0.11    0.07 
   2   9  -3   -0.01    0.08 
   2   9  -3    0.17    0.08 
  -2  -9   3    0.13    0.06 
   1   9  -3    0.15    0.09 
   1   9  -3   -0.04    0.06 
   1   9  -3    0.06    0.07 
  -1  -9   3    0.07    0.07 
   0   9  -3    0.04    0.07 
   0   9  -3    0.07    0.09 
   0   9  -3    0.07    0.07 
   0  -9   3    0.09    0.08 
  -1   9  -3    0.19    0.09 
  -1   9  -3    0.11    0.08 
  -1   9  -3    0.12    0.10 
   1  -9   3    0.24    0.10 
  -2   9  -3   -0.23    0.10 
  -2   9  -3    0.03    0.07 
  -2   9  -3    0.10    0.08 
   2  -9   3   -0.12    0.09 
  -3   9  -3    0.30    0.12 
   3  -9   3    0.15    0.11 
  -4   9  -3    0.11    0.12 
   4  -9   3    0.09    0.12 
  12   8  -3   -0.01    0.08 
  12   8  -3    0.27    0.10 
  12   8  -3    0.12    0.11 
 -12  -8   3   -0.05    0.09 
 -12  -8   3    0.04    0.08 
  11   8  -3    0.01    0.07 
  11   8  -3   -0.07    0.09 
  11   8  -3    0.00    0.08 
 -11  -8   3    0.01    0.09 
 -11  -8   3    0.06    0.07 
  10   8  -3    0.41    0.10 
  10   8  -3    0.25    0.10 
  10   8  -3    0.17    0.07 
 -10  -8   3    0.25    0.10 
   9   8  -3    0.08    0.05 
   9   8  -3    0.02    0.07 
   9   8  -3    0.15    0.08 
  -9  -8   3    0.11    0.08 
   8   8  -3    8.33    0.29 
   8   8  -3    7.93    0.25 
   8   8  -3    8.15    0.31 
  -8  -8   3    8.59    0.31 
   7   8  -3    0.72    0.09 
   7   8  -3    0.83    0.12 
   7   8  -3    0.92    0.08 
  -7  -8   3    0.84    0.10 
   6   8  -3    1.90    0.11 
   6   8  -3    2.41    0.16 
   6   8  -3    1.85    0.13 
   6   8  -3    1.92    0.15 
  -6  -8   3    1.90    0.14 
   5   8  -3   10.06    0.32 
   5   8  -3   10.93    0.34 
   5   8  -3    9.98    0.31 
  -5  -8   3   10.47    0.32 
   4   8  -3    9.88    0.30 
   4   8  -3   10.00    0.32 
   4   8  -3   10.13    0.32 
  -4  -8   3    9.98    0.26 
  -4  -8   3   10.09    0.31 
   3   8  -3    1.18    0.12 
   3   8  -3    1.31    0.12 
   3   8  -3    1.54    0.13 
  -3  -8   3    1.32    0.09 
   2   8  -3   22.19    0.56 
   2   8  -3   23.11    0.57 
   2   8  -3   22.74    0.57 
  -2  -8   3   22.69    0.55 
   1   8  -3   -0.06    0.06 
   1   8  -3   -0.10    0.06 
   1   8  -3    0.00    0.05 
  -1  -8   3   -0.06    0.05 
   0   8  -3    0.03    0.06 
   0   8  -3    0.23    0.08 
   0   8  -3    0.04    0.08 
   0  -8   3    0.17    0.08 
  -1   8  -3    0.26    0.07 
  -1   8  -3    0.32    0.09 
  -1   8  -3    0.15    0.08 
   1  -8   3    0.21    0.10 
  -2   8  -3   -0.10    0.06 
  -2   8  -3    0.06    0.07 
  -2   8  -3   -0.03    0.09 
   2  -8   3   -0.03    0.09 
  -3   8  -3   -0.01    0.07 
  -3   8  -3    0.02    0.07 
  -3   8  -3    0.17    0.11 
   3  -8   3   -0.04    0.09 
  -4   8  -3   -0.23    0.09 
   4  -8   3    0.15    0.11 
  -5   8  -3    0.31    0.14 
   5  -8   3    0.69    0.15 
  13   7  -3    0.22    0.11 
  13   7  -3    0.19    0.10 
 -13  -7   3    0.18    0.10 
  12   7  -3    1.31    0.16 
  12   7  -3    1.23    0.15 
  12   7  -3    1.49    0.15 
 -12  -7   3    1.21    0.16 
 -12  -7   3    1.41    0.14 
  11   7  -3    0.11    0.08 
  11   7  -3    0.02    0.07 
  11   7  -3    0.08    0.09 
 -11  -7   3    0.14    0.09 
 -11  -7   3    0.15    0.08 
  10   7  -3    0.39    0.09 
  10   7  -3    0.39    0.09 
  10   7  -3    0.33    0.11 
 -10  -7   3    0.33    0.09 
 -10  -7   3    0.41    0.11 
   9   7  -3    0.49    0.08 
   9   7  -3    0.35    0.10 
   9   7  -3    0.43    0.09 
  -9  -7   3    0.68    0.11 
   8   7  -3   -0.02    0.06 
   8   7  -3    0.05    0.05 
   8   7  -3    0.16    0.08 
  -8  -7   3    0.08    0.06 
   7   7  -3   -0.02    0.04 
   7   7  -3    0.06    0.07 
   7   7  -3    0.03    0.06 
  -7  -7   3    0.00    0.06 
   6   7  -3    0.99    0.11 
   6   7  -3    1.28    0.11 
   6   7  -3    1.17    0.08 
  -6  -7   3    1.20    0.11 
   5   7  -3    9.99    0.31 
   5   7  -3    9.68    0.29 
   5   7  -3    9.74    0.25 
   5   7  -3   10.47    0.30 
  -5  -7   3    9.82    0.30 
   4   7  -3    0.28    0.07 
   4   7  -3    0.10    0.06 
   4   7  -3    0.08    0.06 
   4   7  -3    0.09    0.03 
  -4  -7   3    0.22    0.04 
  -4  -7   3    0.18    0.06 
   3   7  -3   32.55    0.74 
   3   7  -3   32.09    0.69 
   3   7  -3   32.06    0.76 
   3   7  -3   32.25    0.75 
  -3  -7   3   32.41    0.71 
   2   7  -3    0.23    0.06 
   2   7  -3    0.37    0.07 
   2   7  -3    0.31    0.04 
   2   7  -3    0.27    0.07 
  -2  -7   3    0.39    0.06 
   1   7  -3    4.03    0.16 
   1   7  -3    4.10    0.17 
   1   7  -3    3.94    0.13 
   1   7  -3    4.17    0.18 
  -1  -7   3    4.05    0.17 
   0   7  -3   34.49    0.75 
   0   7  -3   35.09    0.80 
   0   7  -3   34.68    0.81 
   0   7  -3   34.16    0.78 
   0  -7   3   33.39    0.80 
   0  -7   3   33.74    0.75 
  -1   7  -3   -0.04    0.03 
  -1   7  -3    0.11    0.07 
  -1   7  -3    0.11    0.06 
  -1   7  -3    0.05    0.07 
   1  -7   3    0.03    0.07 
   1  -7   3    0.04    0.04 
  -2   7  -3    0.28    0.07 
  -2   7  -3    0.66    0.10 
  -2   7  -3    0.47    0.09 
   2  -7   3    0.46    0.10 
   2  -7   3    0.56    0.07 
  -3   7  -3   -0.08    0.06 
  -3   7  -3   -0.01    0.07 
  -3   7  -3    0.01    0.09 
   3  -7   3    0.07    0.06 
   3  -7   3    0.03    0.08 
  -4   7  -3   -0.01    0.10 
  -4   7  -3    0.12    0.08 
  -4   7  -3    0.04    0.08 
   4  -7   3    0.02    0.09 
   4  -7   3   -0.01    0.07 
  -5   7  -3   -0.02    0.10 
  -5   7  -3    0.01    0.08 
  -5   7  -3   -0.11    0.08 
   5  -7   3    0.22    0.12 
  -6   7  -3    0.30    0.13 
   6  -7   3    0.17    0.13 
  13   6  -3    0.39    0.12 
 -13  -6   3    0.37    0.11 
  12   6  -3    0.12    0.09 
  12   6  -3   -0.07    0.07 
  12   6  -3    0.09    0.11 
 -12  -6   3    0.01    0.09 
 -12  -6   3   -0.04    0.07 
  11   6  -3    4.47    0.23 
  11   6  -3    4.18    0.25 
  11   6  -3    4.31    0.23 
 -11  -6   3    4.47    0.25 
 -11  -6   3    4.33    0.22 
  10   6  -3    1.93    0.15 
  10   6  -3    1.82    0.17 
  10   6  -3    1.95    0.15 
 -10  -6   3    1.84    0.15 
 -10  -6   3    1.93    0.17 
   9   6  -3    0.49    0.08 
   9   6  -3    0.88    0.10 
   9   6  -3    0.63    0.11 
  -9  -6   3    0.55    0.09 
  -9  -6   3    0.52    0.10 
   8   6  -3    0.02    0.07 
   8   6  -3   -0.01    0.05 
   8   6  -3   -0.06    0.05 
  -8  -6   3   -0.01    0.06 
   7   6  -3    0.01    0.04 
   7   6  -3    0.04    0.06 
   7   6  -3    0.00    0.06 
  -7  -6   3    0.04    0.05 
   5   6  -3    0.92    0.09 
   5   6  -3    1.18    0.09 
   5   6  -3    1.06    0.10 
   5   6  -3    0.95    0.08 
  -5  -6   3    1.12    0.10 
   4   6  -3    2.03    0.07 
   4   6  -3    2.11    0.12 
   4   6  -3    2.15    0.09 
   4   6  -3    2.23    0.12 
   4   6  -3    1.95    0.12 
  -4  -6   3    2.17    0.12 
  -4  -6   3    2.05    0.07 
   2   6  -3    5.50    0.19 
   2   6  -3    5.22    0.15 
   2   6  -3    5.84    0.20 
   2   6  -3    5.40    0.18 
  -2  -6   3    5.77    0.17 
   1   6  -3   54.67    1.19 
   1   6  -3   57.18    1.21 
   1   6  -3   55.73    1.21 
   1   6  -3   55.09    1.16 
  -1  -6   3   55.14    1.20 
   0   6  -3    1.87    0.12 
   0   6  -3    1.60    0.10 
   0   6  -3    1.74    0.08 
   0   6  -3    1.80    0.12 
   0  -6   3    1.62    0.09 
   0  -6   3    1.81    0.11 
  -1   6  -3    0.35    0.05 
  -1   6  -3    0.20    0.06 
  -1   6  -3    0.32    0.06 
  -1   6  -3    0.31    0.07 
   1  -6   3    0.36    0.07 
   1  -6   3    0.28    0.05 
  -2   6  -3    4.03    0.18 
  -2   6  -3    3.48    0.17 
  -2   6  -3    3.78    0.16 
   2  -6   3    4.12    0.19 
   2  -6   3    3.90    0.16 
  -4   6  -3    0.24    0.08 
  -4   6  -3    0.25    0.08 
  -4   6  -3    0.19    0.10 
   4  -6   3    0.38    0.08 
   4  -6   3    0.42    0.10 
  -5   6  -3    0.49    0.12 
  -5   6  -3    0.43    0.10 
  -5   6  -3    0.33    0.09 
   5  -6   3    0.39    0.09 
   5  -6   3    0.28    0.11 
  -6   6  -3    5.28    0.27 
  -7   6  -3    0.11    0.10 
   7  -6   3    0.03    0.10 
   7  -6   3    0.04    0.12 
   8  -6   3    0.15    0.11 
 -13  -5   3    0.04    0.09 
  12   5  -3    1.02    0.16 
  12   5  -3    1.15    0.15 
 -12  -5   3    0.92    0.12 
 -12  -5   3    1.12    0.16 
  11   5  -3    0.77    0.12 
  11   5  -3    0.78    0.12 
  11   5  -3    1.07    0.15 
 -11  -5   3    0.88    0.13 
 -11  -5   3    0.82    0.11 
  10   5  -3    0.71    0.11 
  10   5  -3    0.85    0.11 
  10   5  -3    0.76    0.13 
 -10  -5   3    0.64    0.11 
 -10  -5   3    0.65    0.10 
   9   5  -3    5.56    0.22 
   9   5  -3    5.13    0.21 
   9   5  -3    4.94    0.23 
  -9  -5   3    4.96    0.22 
  -9  -5   3    4.93    0.21 
   8   5  -3    5.89    0.22 
   8   5  -3    6.12    0.24 
   8   5  -3    6.06    0.22 
  -8  -5   3    5.87    0.24 
  -8  -5   3    5.94    0.22 
   7   5  -3    7.06    0.23 
   7   5  -3    7.16    0.23 
   7   5  -3    7.05    0.26 
  -7  -5   3    6.95    0.24 
   6   5  -3    1.23    0.09 
   6   5  -3    1.13    0.09 
   6   5  -3    1.11    0.10 
  -6  -5   3    1.18    0.10 
   5   5  -3    2.13    0.13 
   5   5  -3    2.23    0.11 
   5   5  -3    2.31    0.10 
  -5  -5   3    1.89    0.11 
   4   5  -3    0.90    0.09 
   4   5  -3    0.58    0.07 
   4   5  -3    0.55    0.05 
   4   5  -3    0.60    0.03 
   4   5  -3    0.54    0.06 
  -4  -5   3    0.66    0.03 
  -4  -5   3    0.67    0.07 
   3   5  -3    2.49    0.12 
   3   5  -3    2.49    0.11 
   3   5  -3    2.40    0.11 
   3   5  -3    2.32    0.08 
   3   5  -3    2.50    0.09 
  -3  -5   3    2.49    0.08 
  -3  -5   3    2.57    0.11 
   2   5  -3    0.32    0.06 
   2   5  -3    0.19    0.04 
   2   5  -3    0.34    0.04 
   2   5  -3    0.21    0.05 
  -2  -5   3    0.22    0.04 
   1   5  -3    1.18    0.07 
   1   5  -3    0.96    0.08 
   1   5  -3    1.20    0.08 
   1   5  -3    1.13    0.06 
  -1  -5   3    1.04    0.08 
   0   5  -3    1.04    0.08 
   0   5  -3    1.12    0.07 
   0   5  -3    0.92    0.08 
   0   5  -3    0.98    0.08 
   0  -5   3    1.00    0.07 
   0  -5   3    1.14    0.09 
  -1   5  -3   12.72    0.35 
  -1   5  -3   13.11    0.34 
  -1   5  -3   13.21    0.33 
   1  -5   3   13.28    0.32 
   1  -5   3   12.66    0.35 
  -2   5  -3   13.37    0.38 
  -2   5  -3   14.34    0.37 
  -2   5  -3   14.95    0.38 
   2  -5   3   14.81    0.37 
   2  -5   3   14.68    0.40 
  -3   5  -3    3.50    0.18 
  -3   5  -3    3.39    0.15 
  -3   5  -3    3.84    0.17 
   3  -5   3    3.64    0.16 
   3  -5   3    3.97    0.18 
  -4   5  -3   15.44    0.44 
  -4   5  -3   16.20    0.43 
  -4   5  -3   15.59    0.44 
   4  -5   3   16.18    0.43 
   4  -5   3   17.37    0.48 
  -5   5  -3   14.92    0.43 
  -5   5  -3   15.64    0.44 
  -5   5  -3   14.94    0.44 
   5  -5   3   15.96    0.45 
   5  -5   3   15.58    0.47 
  -6   5  -3    3.81    0.20 
  -6   5  -3    3.94    0.21 
  -6   5  -3    3.50    0.23 
   6  -5   3    3.35    0.21 
   6  -5   3    3.84    0.24 
  -7   5  -3    0.27    0.12 
  -7   5  -3    0.39    0.11 
  -7   5  -3    0.29    0.10 
   7  -5   3    0.18    0.11 
   7  -5   3    0.18    0.10 
  -8   5  -3    0.28    0.11 
  -8   5  -3    0.27    0.14 
  -8   5  -3    0.42    0.12 
   8  -5   3    0.39    0.12 
   8  -5   3    0.50    0.14 
   9  -5   3   -0.01    0.12 
 -13  -4   3    0.14    0.09 
  12   4  -3   -0.01    0.09 
  12   4  -3   -0.04    0.08 
 -12  -4   3   -0.14    0.09 
 -12  -4   3    0.09    0.08 
  11   4  -3    0.07    0.09 
  11   4  -3    0.13    0.10 
 -11  -4   3   -0.10    0.06 
 -11  -4   3    0.06    0.09 
  10   4  -3    0.41    0.10 
  10   4  -3    0.33    0.08 
  10   4  -3    0.27    0.09 
 -10  -4   3    0.32    0.08 
 -10  -4   3    0.20    0.09 
   9   4  -3    2.23    0.14 
   9   4  -3    2.10    0.16 
   9   4  -3    2.14    0.16 
  -9  -4   3    2.29    0.14 
  -9  -4   3    2.17    0.16 
   8   4  -3    0.10    0.07 
   8   4  -3    0.11    0.06 
   8   4  -3    0.01    0.06 
  -8  -4   3    0.14    0.07 
  -8  -4   3    0.04    0.05 
   7   4  -3   14.27    0.38 
   7   4  -3   15.27    0.33 
   7   4  -3   14.31    0.41 
   7   4  -3   14.89    0.39 
  -7  -4   3   14.50    0.38 
  -7  -4   3   14.32    0.40 
   6   4  -3   10.23    0.28 
   6   4  -3   10.04    0.30 
   6   4  -3   10.27    0.28 
   6   4  -3   10.07    0.22 
   6   4  -3    9.70    0.22 
  -6  -4   3    9.63    0.29 
  -6  -4   3   10.02    0.22 
   5   4  -3    5.03    0.18 
   5   4  -3    5.19    0.17 
   5   4  -3    5.16    0.17 
  -5  -4   3    5.13    0.18 
   4   4  -3   26.11    0.54 
   4   4  -3   26.41    0.58 
   4   4  -3   26.30    0.54 
   4   4  -3   26.21    0.59 
   4   4  -3   25.91    0.61 
  -4  -4   3   26.27    0.60 
   3   4  -3   21.21    0.48 
   3   4  -3   21.25    0.49 
   3   4  -3   21.43    0.49 
   3   4  -3   21.55    0.46 
   3   4  -3   21.64    0.51 
  -3  -4   3   21.88    0.49 
  -3  -4   3   22.22    0.46 
   2   4  -3    0.15    0.04 
   2   4  -3    0.14    0.04 
   2   4  -3    0.18    0.03 
   2   4  -3    0.12    0.04 
  -2  -4   3    0.17    0.04 
  -2  -4   3    0.18    0.03 
   1   4  -3    0.59    0.05 
   1   4  -3    0.66    0.05 
   1   4  -3    0.57    0.06 
   1   4  -3    0.47    0.06 
  -1  -4   3    0.60    0.06 
   0   4  -3    0.72    0.07 
   0   4  -3    0.70    0.07 
   0   4  -3    0.70    0.06 
   0   4  -3    0.68    0.06 
   0  -4   3    0.73    0.07 
   0  -4   3    0.66    0.06 
  -1   4  -3    0.15    0.05 
  -1   4  -3    0.23    0.04 
  -1   4  -3    0.14    0.05 
   1  -4   3    0.12    0.05 
   1  -4   3    0.15    0.04 
  -2   4  -3    5.77    0.18 
  -2   4  -3    5.89    0.20 
  -2   4  -3    5.93    0.19 
   2  -4   3    5.72    0.20 
   2  -4   3    5.80    0.19 
  -3   4  -3    0.09    0.05 
  -3   4  -3   -0.06    0.05 
  -3   4  -3    0.05    0.05 
   3  -4   3   -0.05    0.04 
   3  -4   3    0.03    0.05 
  -4   4  -3   39.50    0.89 
  -4   4  -3   39.61    0.88 
  -4   4  -3   39.60    0.89 
   4  -4   3   37.65    0.91 
   4  -4   3   38.53    0.89 
  -5   4  -3   31.83    0.76 
  -5   4  -3   29.95    0.73 
  -5   4  -3   30.49    0.74 
   5  -4   3   32.36    0.78 
   5  -4   3   31.59    0.75 
  -6   4  -3    1.42    0.14 
  -6   4  -3    1.36    0.14 
  -6   4  -3    1.27    0.13 
   6  -4   3    1.43    0.15 
   6  -4   3    1.43    0.14 
  -7   4  -3    2.35    0.17 
  -7   4  -3    2.03    0.17 
  -7   4  -3    2.35    0.17 
   7  -4   3    2.22    0.20 
   7  -4   3    2.35    0.20 
  -8   4  -3   -0.14    0.07 
  -8   4  -3    0.03    0.10 
  -8   4  -3   -0.01    0.11 
   8  -4   3    0.06    0.11 
   8  -4   3   -0.02    0.10 
  -9   4  -3    0.21    0.13 
  -9   4  -3    0.20    0.11 
  -9   4  -3   -0.08    0.09 
   9  -4   3    0.09    0.10 
   9  -4   3    0.04    0.10 
  12   3  -3    0.02    0.10 
  12   3  -3    0.16    0.10 
 -12  -3   3   -0.04    0.08 
 -12  -3   3   -0.02    0.08 
  11   3  -3    0.00    0.09 
  11   3  -3    0.11    0.09 
 -11  -3   3    0.01    0.08 
 -11  -3   3   -0.09    0.09 
  10   3  -3   -0.04    0.08 
  10   3  -3    0.05    0.08 
 -10  -3   3    0.12    0.07 
 -10  -3   3    0.03    0.07 
   9   3  -3    0.22    0.08 
   9   3  -3   -0.02    0.07 
  -9  -3   3    0.04    0.06 
  -9  -3   3    0.11    0.07 
   8   3  -3    1.55    0.09 
   8   3  -3    1.71    0.12 
   8   3  -3    1.53    0.13 
   8   3  -3    1.39    0.14 
  -8  -3   3    1.70    0.12 
  -8  -3   3    1.73    0.14 
   7   3  -3   13.04    0.34 
   7   3  -3   12.55    0.36 
   7   3  -3   12.63    0.31 
   7   3  -3   12.30    0.36 
  -7  -3   3   12.62    0.34 
  -7  -3   3   12.85    0.36 
   6   3  -3    2.38    0.14 
   6   3  -3    2.67    0.09 
   6   3  -3    2.59    0.13 
   6   3  -3    2.71    0.12 
  -6  -3   3    2.55    0.13 
  -6  -3   3    2.87    0.12 
   5   3  -3    8.83    0.21 
   5   3  -3    9.07    0.25 
   5   3  -3    8.95    0.26 
   5   3  -3    8.81    0.24 
  -5  -3   3    9.39    0.21 
  -5  -3   3    8.55    0.25 
   4   3  -3   16.58    0.36 
   4   3  -3   16.21    0.41 
   4   3  -3   16.33    0.35 
   4   3  -3   16.84    0.39 
   4   3  -3   16.71    0.39 
  -4  -3   3   16.72    0.40 
   3   3  -3    5.12    0.15 
   3   3  -3    5.25    0.13 
   3   3  -3    5.25    0.13 
   3   3  -3    5.19    0.15 
   3   3  -3    5.30    0.17 
  -3  -3   3    5.11    0.13 
  -3  -3   3    5.12    0.15 
   2   3  -3   18.35    0.39 
   2   3  -3   17.55    0.42 
   2   3  -3   17.92    0.40 
   2   3  -3   18.16    0.41 
   2   3  -3   18.08    0.41 
  -2  -3   3   18.40    0.39 
  -2  -3   3   18.47    0.41 
   1   3  -3   43.11    0.92 
   1   3  -3   43.54    0.94 
   1   3  -3   43.33    0.92 
   1   3  -3   44.01    0.92 
   1   3  -3   43.99    0.93 
  -1  -3   3   45.73    0.92 
  -1  -3   3   44.70    0.92 
  -1  -3   3   42.45    0.92 
   0   3  -3   28.37    0.64 
   0   3  -3   28.43    0.62 
   0   3  -3   28.91    0.62 
   0   3  -3   28.40    0.63 
   0  -3   3   30.01    0.62 
   0  -3   3   28.62    0.62 
   0  -3   3   29.12    0.63 
  -1   3  -3    0.05    0.03 
  -1   3  -3    0.03    0.04 
  -1   3  -3    0.03    0.04 
   1  -3   3    0.05    0.04 
   1  -3   3    0.06    0.03 
  -2   3  -3    1.60    0.09 
  -2   3  -3    1.50    0.08 
  -2   3  -3    1.59    0.10 
   2  -3   3    1.87    0.09 
   2  -3   3    1.61    0.10 
  -4   3  -3    1.15    0.09 
  -4   3  -3    1.20    0.10 
  -4   3  -3    1.31    0.10 
   4  -3   3    1.04    0.10 
   4  -3   3    1.13    0.11 
  -5   3  -3    0.10    0.06 
  -5   3  -3    0.16    0.07 
  -5   3  -3    0.17    0.07 
   5  -3   3    0.22    0.07 
   5  -3   3    0.13    0.08 
  -7   3  -3    0.49    0.09 
  -7   3  -3    0.50    0.09 
  -7   3  -3    0.37    0.09 
   7  -3   3    0.46    0.10 
   7  -3   3    0.62    0.12 
  -8   3  -3    1.69    0.16 
  -8   3  -3    1.08    0.13 
  -8   3  -3    1.51    0.16 
   8  -3   3    1.46    0.16 
   8  -3   3    1.28    0.16 
  -9   3  -3    0.59    0.14 
  -9   3  -3    0.44    0.11 
  -9   3  -3    0.46    0.11 
   9  -3   3    0.69    0.14 
   9  -3   3    0.44    0.13 
 -10   3  -3    1.24    0.17 
 -10   3  -3    1.52    0.18 
  10  -3   3    1.44    0.19 
  10  -3   3    1.30    0.19 
  12   2  -3   -0.04    0.10 
  12   2  -3   -0.06    0.09 
 -12  -2   3    0.03    0.09 
 -12  -2   3    0.13    0.09 
  11   2  -3    0.17    0.09 
  11   2  -3    0.16    0.12 
 -11  -2   3    0.27    0.09 
 -11  -2   3    0.14    0.09 
  10   2  -3    0.78    0.13 
  10   2  -3    0.99    0.13 
 -10  -2   3    0.69    0.10 
 -10  -2   3    0.64    0.11 
   9   2  -3   -0.12    0.05 
   9   2  -3   -0.06    0.06 
   9   2  -3   -0.11    0.07 
  -9  -2   3    0.02    0.07 
  -9  -2   3   -0.03    0.06 
   8   2  -3    0.31    0.08 
   8   2  -3    0.38    0.08 
   8   2  -3    0.37    0.06 
  -8  -2   3    0.39    0.07 
  -8  -2   3    0.30    0.08 
   7   2  -3   -0.03    0.05 
   7   2  -3    0.01    0.04 
   7   2  -3   -0.02    0.06 
  -7  -2   3    0.08    0.05 
  -7  -2   3   -0.09    0.05 
   6   2  -3    0.05    0.04 
   6   2  -3    0.03    0.04 
   6   2  -3   -0.13    0.04 
   6   2  -3    0.03    0.05 
  -6  -2   3    0.03    0.04 
  -6  -2   3    0.03    0.05 
   5   2  -3    1.53    0.10 
   5   2  -3    1.65    0.08 
   5   2  -3    1.74    0.09 
   5   2  -3    1.57    0.10 
  -5  -2   3    1.57    0.10 
  -5  -2   3    1.73    0.09 
   4   2  -3    1.87    0.10 
   4   2  -3    1.77    0.08 
   4   2  -3    1.80    0.07 
   4   2  -3    1.93    0.10 
  -4  -2   3    1.90    0.09 
  -4  -2   3    1.89    0.07 
   3   2  -3    0.11    0.04 
   3   2  -3    0.13    0.03 
   3   2  -3    0.09    0.04 
   3   2  -3    0.09    0.02 
   3   2  -3    0.06    0.02 
  -3  -2   3    0.11    0.02 
  -3  -2   3    0.08    0.03 
   2   2  -3    7.86    0.21 
   2   2  -3    7.54    0.19 
   2   2  -3    7.74    0.18 
   2   2  -3    7.81    0.18 
   2   2  -3    7.94    0.19 
   2   2  -3    7.69    0.19 
  -2  -2   3    7.71    0.19 
  -2  -2   3    7.78    0.19 
  -2  -2   3    7.74    0.18 
  -2  -2   3    8.09    0.19 
   1   2  -3   12.62    0.28 
   1   2  -3   13.02    0.29 
   1   2  -3   12.96    0.29 
   1   2  -3   12.38    0.30 
   1   2  -3   12.71    0.29 
  -1  -2   3   13.06    0.29 
  -1  -2   3   13.18    0.29 
  -1  -2   3   13.02    0.28 
  -1  -2   3   12.68    0.28 
  -1  -2   3   12.66    0.29 
   0   2  -3  117.60    2.41 
   0   2  -3  116.35    2.39 
   0   2  -3  114.71    2.38 
   0   2  -3  113.59    2.42 
   0   2  -3  110.08    2.36 
   0  -2   3  118.70    2.37 
   0  -2   3  115.33    2.42 
   0  -2   3  113.87    2.39 
  -1   2  -3    1.47    0.08 
  -1   2  -3    1.82    0.08 
  -1   2  -3    1.73    0.06 
   1  -2   3    1.70    0.06 
   1  -2   3    1.61    0.08 
   1  -2   3    1.65    0.09 
  -2   2  -3   39.80    0.87 
  -2   2  -3   41.62    0.86 
  -2   2  -3   39.51    0.87 
   2  -2   3   40.67    0.87 
   2  -2   3   41.01    0.89 
  -3   2  -3   18.67    0.44 
  -3   2  -3   19.08    0.43 
  -3   2  -3   17.83    0.44 
   3  -2   3   18.16    0.45 
   3  -2   3   18.52    0.44 
  -4   2  -3    1.90    0.10 
  -4   2  -3    1.96    0.11 
  -4   2  -3    1.93    0.11 
   4  -2   3    2.06    0.12 
   4  -2   3    2.08    0.12 
  -5   2  -3    1.33    0.10 
  -5   2  -3    1.06    0.10 
  -5   2  -3    1.17    0.10 
   5  -2   3    1.30    0.12 
   5  -2   3    1.06    0.10 
   5  -2   3    1.07    0.11 
  -6   2  -3   -0.02    0.05 
  -6   2  -3    0.07    0.05 
  -6   2  -3    0.01    0.06 
   6  -2   3    0.05    0.06 
   6  -2   3    0.04    0.06 
   6  -2   3   -0.06    0.07 
  -7   2  -3    0.21    0.08 
  -7   2  -3    0.18    0.07 
  -7   2  -3    0.32    0.08 
   7  -2   3    0.20    0.08 
   7  -2   3    0.13    0.08 
   7  -2   3    0.34    0.10 
  -8   2  -3    0.08    0.08 
  -8   2  -3    0.11    0.08 
  -8   2  -3    0.09    0.08 
   8  -2   3    0.01    0.08 
   8  -2   3   -0.03    0.08 
   8  -2   3    0.23    0.09 
  -9   2  -3    0.29    0.09 
  -9   2  -3    0.16    0.09 
  -9   2  -3    0.24    0.10 
   9  -2   3    0.45    0.12 
   9  -2   3    0.35    0.11 
   9  -2   3    0.50    0.12 
 -10   2  -3    1.20    0.16 
 -10   2  -3    1.26    0.15 
 -10   2  -3    1.35    0.16 
  10  -2   3    1.35    0.17 
  10  -2   3    1.46    0.18 
  10  -2   3    1.63    0.19 
 -11   2  -3   -0.04    0.10 
 -11   2  -3    0.07    0.11 
  11  -2   3    0.12    0.20 
  12   1  -3    0.03    0.10 
 -12  -1   3   -0.01    0.09 
  11   1  -3   -0.21    0.08 
  11   1  -3   -0.01    0.11 
 -11  -1   3    0.06    0.08 
 -11  -1   3    0.04    0.10 
  10   1  -3    2.31    0.18 
  10   1  -3    2.03    0.15 
  10   1  -3    2.38    0.21 
 -10  -1   3    1.99    0.16 
 -10  -1   3    2.15    0.19 
   9   1  -3    0.78    0.10 
   9   1  -3    0.91    0.13 
   9   1  -3    0.80    0.12 
  -9  -1   3    0.70    0.12 
  -9  -1   3    1.05    0.11 
   8   1  -3    0.47    0.09 
   8   1  -3    0.43    0.08 
   8   1  -3    0.32    0.07 
  -8  -1   3    0.40    0.07 
  -8  -1   3    0.45    0.09 
   7   1  -3    1.82    0.14 
   7   1  -3    1.85    0.12 
   7   1  -3    1.83    0.12 
  -7  -1   3    1.72    0.13 
  -7  -1   3    1.64    0.11 
   6   1  -3    1.58    0.09 
   6   1  -3    1.45    0.11 
   6   1  -3    1.39    0.10 
  -6  -1   3    1.58    0.11 
  -6  -1   3    1.56    0.09 
   5   1  -3    1.69    0.10 
   5   1  -3    1.83    0.11 
   5   1  -3    1.76    0.09 
  -5  -1   3    1.55    0.09 
  -5  -1   3    1.72    0.10 
   4   1  -3    1.37    0.07 
   4   1  -3    1.29    0.07 
   4   1  -3    1.21    0.09 
   4   1  -3    1.19    0.08 
  -4  -1   3    1.15    0.08 
  -4  -1   3    1.27    0.07 
   3   1  -3    1.05    0.06 
   3   1  -3    1.11    0.06 
   3   1  -3    0.98    0.06 
   3   1  -3    1.02    0.07 
  -3  -1   3    0.90    0.05 
  -3  -1   3    1.08    0.07 
  -3  -1   3    0.94    0.06 
   2   1  -3    2.31    0.09 
   2   1  -3    2.41    0.07 
   2   1  -3    2.39    0.08 
   2   1  -3    2.42    0.09 
   2   1  -3    2.45    0.08 
   2   1  -3    2.38    0.08 
  -2  -1   3    2.35    0.08 
  -2  -1   3    2.48    0.07 
  -2  -1   3    2.32    0.08 
   1   1  -3    0.01    0.02 
   1   1  -3    0.04    0.03 
   1   1  -3    0.04    0.02 
   1   1  -3    0.01    0.03 
   1   1  -3    0.00    0.02 
  -1  -1   3    0.03    0.02 
  -1  -1   3    0.03    0.03 
  -1  -1   3    0.04    0.02 
  -1  -1   3    0.03    0.02 
  -1  -1   3    0.02    0.03 
   0   1  -3   53.72    1.09 
   0   1  -3   53.10    1.10 
   0   1  -3   53.10    1.11 
   0   1  -3   55.89    1.11 
   0   1  -3   53.01    1.11 
   0   1  -3   51.75    1.11 
   0  -1   3   52.14    1.11 
   0  -1   3   53.58    1.09 
   0  -1   3   53.48    1.11 
   0  -1   3   54.51    1.10 
   0  -1   3   54.02    1.11 
   0  -1   3   54.69    1.11 
   0  -1   3   53.29    1.09 
  -1   1  -3   55.70    1.19 
  -1   1  -3   56.73    1.35 
  -1   1  -3   58.00    1.19 
   1  -1   3   57.55    1.20 
   1  -1   3   57.64    1.19 
   1  -1   3   57.97    1.18 
  -2   1  -3    0.35    0.04 
  -2   1  -3    0.34    0.04 
  -2   1  -3    0.29    0.04 
   2  -1   3    0.34    0.03 
   2  -1   3    0.38    0.05 
   2  -1   3    0.30    0.05 
  -3   1  -3   12.24    0.29 
  -3   1  -3   12.22    0.30 
  -3   1  -3   11.64    0.30 
   3  -1   3   11.98    0.31 
   3  -1   3   12.46    0.31 
   3  -1   3   12.27    0.31 
  -4   1  -3    3.35    0.13 
  -4   1  -3    3.48    0.13 
  -4   1  -3    3.56    0.13 
   4  -1   3    3.51    0.14 
   4  -1   3    3.38    0.14 
   4  -1   3    3.33    0.13 
  -5   1  -3    0.99    0.10 
  -5   1  -3    0.98    0.09 
  -5   1  -3    0.92    0.09 
   5  -1   3    0.93    0.09 
   5  -1   3    0.94    0.10 
   5  -1   3    1.14    0.10 
  -6   1  -3    1.00    0.10 
  -6   1  -3    1.18    0.10 
  -6   1  -3    1.21    0.11 
   6  -1   3    1.56    0.12 
   6  -1   3    1.22    0.12 
   6  -1   3    1.18    0.11 
  -7   1  -3    1.49    0.13 
  -7   1  -3    1.32    0.13 
  -7   1  -3    1.47    0.12 
   7  -1   3    1.35    0.14 
   7  -1   3    1.48    0.13 
   7  -1   3    1.69    0.14 
  -8   1  -3    0.05    0.07 
  -8   1  -3   -0.01    0.06 
  -8   1  -3   -0.01    0.07 
   8  -1   3    0.05    0.08 
   8  -1   3    0.06    0.07 
   8  -1   3    0.06    0.07 
  -9   1  -3    0.23    0.09 
  -9   1  -3    0.26    0.09 
  -9   1  -3   -0.02    0.08 
   9  -1   3    0.37    0.11 
   9  -1   3    0.17    0.10 
   9  -1   3    0.30    0.11 
 -10   1  -3    0.01    0.10 
 -10   1  -3   -0.08    0.09 
 -10   1  -3    0.08    0.10 
  10  -1   3    0.05    0.10 
  10  -1   3   -0.10    0.09 
  10  -1   3   -0.15    0.10 
 -11   1  -3    0.45    0.12 
 -11   1  -3    0.47    0.12 
 -11   1  -3    0.26    0.13 
  11  -1   3    0.68    0.14 
  11  -1   3    0.40    0.16 
  11  -1   3    0.55    0.13 
 -12   0   3    0.02    0.10 
 -12   0   3    0.11    0.11 
  11   0  -3    0.10    0.10 
  11   0  -3   -0.02    0.09 
  11   0  -3   -0.03    0.13 
 -11   0   3    0.46    0.13 
 -11   0   3    0.21    0.10 
 -11   0   3    0.32    0.11 
  10   0  -3    0.08    0.09 
  10   0  -3    0.09    0.09 
  10   0  -3    0.02    0.10 
 -10   0   3    0.14    0.09 
 -10   0   3    0.17    0.10 
   9   0  -3    0.30    0.08 
   9   0  -3    0.50    0.10 
   9   0  -3    0.42    0.11 
  -9   0   3    0.56    0.09 
  -9   0   3    0.41    0.10 
   8   0  -3    0.87    0.10 
   8   0  -3    0.94    0.12 
   8   0  -3    0.75    0.10 
  -8   0   3    0.85    0.09 
  -8   0   3    0.99    0.12 
   7   0  -3    1.04    0.10 
   7   0  -3    1.26    0.11 
   7   0  -3    0.94    0.11 
  -7   0   3    0.77    0.10 
  -7   0   3    0.90    0.09 
   6   0  -3    0.42    0.07 
   6   0  -3    0.18    0.06 
   6   0  -3    0.29    0.06 
  -6   0   3    0.16    0.06 
  -6   0   3    0.20    0.05 
   5   0  -3   13.12    0.34 
   5   0  -3   13.16    0.33 
   5   0  -3   12.45    0.33 
  -5   0   3   12.13    0.34 
  -5   0   3   12.82    0.32 
   4   0  -3   11.82    0.30 
   4   0  -3   11.53    0.30 
   4   0  -3   11.75    0.29 
  -4   0   3   11.90    0.28 
  -4   0   3   11.50    0.31 
   3   0  -3    2.03    0.08 
   3   0  -3    2.01    0.09 
   3   0  -3    1.86    0.10 
  -3   0   3    1.99    0.09 
  -3   0   3    2.05    0.08 
   2   0  -3    0.76    0.06 
   2   0  -3    0.78    0.06 
   2   0  -3    0.78    0.04 
   2   0  -3    0.76    0.05 
  -2   0   3    0.70    0.05 
  -2   0   3    0.83    0.05 
  -2   0   3    0.73    0.04 
  -2   0   3    0.80    0.05 
  -2   0   3    0.75    0.04 
   1   0  -3    6.85    0.17 
   1   0  -3    6.87    0.17 
   1   0  -3    6.88    0.17 
   1   0  -3    6.87    0.16 
   1   0  -3    6.76    0.15 
   1   0  -3    7.01    0.16 
  -1   0   3    6.89    0.17 
  -1   0   3    6.92    0.17 
  -1   0   3    6.68    0.15 
  -1   0   3    6.70    0.16 
  -1   0   3    6.80    0.16 
  -1   0   3    6.68    0.15 
   0   0  -3    0.59    0.03 
   0   0  -3    0.56    0.05 
   0   0  -3    0.63    0.04 
   0   0  -3    0.59    0.02 
   0   0  -3    0.66    0.05 
   0   0   3    0.54    0.04 
   0   0   3    0.65    0.03 
   0   0   3    0.60    0.03 
   0   0   3    0.69    0.05 
   0   0   3    0.60    0.02 
  -1   0  -3    4.74    0.12 
  -1   0  -3    4.86    0.13 
  -1   0  -3    4.74    0.11 
  -1   0  -3    4.70    0.13 
  -1   0  -3    4.92    0.13 
  -1   0  -3    4.80    0.11 
  -1   0  -3    4.91    0.13 
   1   0   3    4.80    0.13 
   1   0   3    4.53    0.13 
   1   0   3    4.75    0.11 
   1   0   3    4.48    0.12 
   1   0   3    4.78    0.12 
  -2   0  -3    0.15    0.03 
  -2   0  -3    0.08    0.02 
  -2   0  -3    0.19    0.03 
   2   0   3    0.09    0.03 
   2   0   3    0.09    0.03 
   2   0   3    0.13    0.02 
   2   0   3    0.12    0.03 
  -3   0  -3    6.34    0.17 
  -3   0  -3    6.03    0.18 
  -3   0  -3    6.23    0.17 
   3   0   3    6.31    0.18 
   3   0   3    5.91    0.18 
   3   0   3    6.10    0.18 
  -4   0  -3    0.48    0.05 
  -4   0  -3    0.47    0.05 
  -4   0  -3    0.45    0.06 
   4   0   3    0.43    0.06 
   4   0   3    0.53    0.06 
   4   0   3    0.45    0.06 
  -5   0  -3    1.92    0.11 
  -5   0  -3    1.86    0.10 
  -5   0  -3    2.03    0.10 
   5   0   3    1.74    0.11 
   5   0   3    2.17    0.11 
   5   0   3    1.90    0.11 
  -6   0  -3    6.77    0.22 
  -6   0  -3    6.63    0.22 
  -6   0  -3    6.29    0.21 
   6   0   3    6.53    0.23 
   6   0   3    6.95    0.23 
   6   0   3    6.37    0.22 
  -7   0  -3    1.83    0.13 
  -7   0  -3    1.94    0.13 
  -7   0  -3    1.54    0.12 
   7   0   3    1.79    0.13 
   7   0   3    1.81    0.13 
   7   0   3    1.61    0.13 
  -8   0  -3    1.02    0.12 
  -8   0  -3    0.87    0.11 
  -8   0  -3    0.80    0.10 
   8   0   3    0.98    0.12 
   8   0   3    0.90    0.12 
   8   0   3    0.94    0.11 
  -9   0  -3    0.13    0.07 
  -9   0  -3    0.21    0.09 
  -9   0  -3    0.23    0.08 
   9   0   3    0.14    0.09 
   9   0   3    0.16    0.09 
   9   0   3    0.15    0.10 
 -10   0  -3    0.12    0.09 
 -10   0  -3    0.06    0.09 
 -10   0  -3    0.24    0.09 
  10   0   3    0.04    0.09 
  10   0   3    0.12    0.11 
  10   0   3    0.06    0.10 
 -11   0  -3    0.11    0.10 
 -11   0  -3    0.03    0.10 
 -11   0  -3    0.06    0.10 
  11   0   3    0.06    0.10 
  11   0   3   -0.08    0.10 
  11   0   3    0.13    0.12 
 -12   0  -3    0.08    0.11 
  11  -1  -3   -0.01    0.09 
  11  -1  -3    0.19    0.13 
 -11   1   3   -0.08    0.10 
 -11   1   3   -0.23    0.08 
  10  -1  -3   -0.03    0.08 
  10  -1  -3   -0.13    0.09 
  10  -1  -3   -0.03    0.09 
 -10   1   3    0.11    0.08 
 -10   1   3    0.02    0.08 
 -10   1   3    0.00    0.09 
   9  -1  -3    0.19    0.08 
   9  -1  -3    0.23    0.09 
   9  -1  -3    0.30    0.11 
  -9   1   3    0.22    0.08 
  -9   1   3    0.36    0.09 
  -9   1   3    0.41    0.11 
   8  -1  -3    0.08    0.06 
   8  -1  -3   -0.10    0.07 
   8  -1  -3   -0.02    0.06 
  -8   1   3    0.00    0.07 
  -8   1   3    0.05    0.07 
   7  -1  -3    0.38    0.08 
   7  -1  -3    0.52    0.08 
   7  -1  -3    0.52    0.08 
  -7   1   3    0.63    0.08 
  -7   1   3    0.66    0.10 
   6  -1  -3    1.00    0.10 
   6  -1  -3    1.02    0.09 
   6  -1  -3    1.28    0.11 
  -6   1   3    0.97    0.10 
  -6   1   3    0.92    0.10 
   5  -1  -3    1.69    0.11 
   5  -1  -3    1.49    0.11 
   5  -1  -3    1.60    0.09 
  -5   1   3    1.44    0.09 
  -5   1   3    1.43    0.10 
   4  -1  -3    1.92    0.11 
   4  -1  -3    1.72    0.09 
   4  -1  -3    1.75    0.10 
  -4   1   3    1.56    0.10 
  -4   1   3    1.72    0.09 
   3  -1  -3   17.60    0.38 
   3  -1  -3   16.68    0.40 
   3  -1  -3   16.40    0.40 
  -3   1   3   17.24    0.38 
  -3   1   3   16.05    0.40 
   2  -1  -3  107.96    2.18 
   2  -1  -3  105.24    2.18 
   2  -1  -3  105.42    2.20 
   2  -1  -3  106.83    2.16 
  -2   1   3  105.07    2.16 
  -2   1   3   99.75    2.18 
  -2   1   3  108.83    2.19 
   1  -1  -3    0.18    0.03 
   1  -1  -3    0.21    0.02 
   1  -1  -3    0.24    0.04 
   1  -1  -3    0.19    0.02 
   1  -1  -3    0.19    0.04 
  -1   1   3    0.19    0.02 
  -1   1   3    0.23    0.03 
  -1   1   3    0.14    0.02 
  -1   1   3    0.17    0.03 
   0  -1  -3   10.73    0.25 
   0  -1  -3   10.64    0.22 
   0  -1  -3   10.70    0.24 
   0  -1  -3   10.42    0.25 
   0  -1  -3   10.90    0.24 
   0  -1  -3   10.47    0.22 
   0   1   3   10.39    0.22 
   0   1   3   10.41    0.24 
   0   1   3   11.02    0.25 
   0   1   3   10.44    0.24 
   0   1   3   10.20    0.22 
  -1  -1  -3    4.17    0.11 
  -1  -1  -3    4.23    0.11 
  -1  -1  -3    4.25    0.11 
  -1  -1  -3    4.30    0.12 
  -1  -1  -3    4.27    0.11 
  -1  -1  -3    4.22    0.10 
  -1  -1  -3    4.32    0.11 
   1   1   3    4.20    0.12 
   1   1   3    4.33    0.11 
   1   1   3    4.21    0.10 
   1   1   3    4.26    0.11 
   1   1   3    4.09    0.11 
  -2  -1  -3    0.88    0.05 
  -2  -1  -3    0.90    0.05 
  -2  -1  -3    0.89    0.05 
  -2  -1  -3    0.92    0.05 
  -2  -1  -3    0.85    0.05 
   2   1   3    0.78    0.05 
   2   1   3    1.02    0.05 
   2   1   3    0.90    0.05 
   2   1   3    0.87    0.05 
   2   1   3    1.01    0.06 
   2   1   3    0.89    0.06 
   2   1   3    0.84    0.06 
  -3  -1  -3    2.63    0.09 
  -3  -1  -3    2.97    0.10 
   3   1   3    2.66    0.10 
   3   1   3    2.72    0.10 
   3   1   3    2.70    0.09 
   3   1   3    2.55    0.10 
  -4  -1  -3    3.70    0.13 
  -4  -1  -3    3.85    0.13 
   4   1   3    3.88    0.13 
   4   1   3    3.71    0.14 
   4   1   3    3.65    0.13 
  -5  -1  -3    2.16    0.11 
  -5  -1  -3    2.44    0.11 
   5   1   3    2.51    0.12 
   5   1   3    2.46    0.11 
   5   1   3    2.35    0.12 
  -6  -1  -3    4.34    0.16 
  -6  -1  -3    4.24    0.17 
   6   1   3    4.20    0.18 
   6   1   3    4.32    0.18 
   6   1   3    4.47    0.16 
  -7  -1  -3   12.44    0.34 
  -7  -1  -3   11.94    0.34 
   7   1   3   12.21    0.36 
   7   1   3   11.60    0.35 
   7   1   3   11.87    0.34 
  -8  -1  -3    6.68    0.26 
  -8  -1  -3    6.72    0.25 
  -8  -1  -3    6.55    0.24 
   8   1   3    6.55    0.24 
   8   1   3    6.64    0.26 
   8   1   3    6.93    0.26 
  -9  -1  -3    0.40    0.09 
  -9  -1  -3    0.34    0.10 
  -9  -1  -3    0.33    0.09 
   9   1   3    0.42    0.10 
   9   1   3    0.37    0.09 
   9   1   3    0.27    0.10 
 -10  -1  -3    3.95    0.22 
 -10  -1  -3    3.88    0.22 
 -10  -1  -3    4.07    0.23 
  10   1   3    3.82    0.21 
  10   1   3    3.97    0.25 
  10   1   3    4.04    0.23 
 -11  -1  -3    1.17    0.15 
 -11  -1  -3    0.84    0.13 
 -11  -1  -3    0.89    0.13 
  11   1   3    0.90    0.13 
  11   1   3    1.02    0.15 
  11   1   3    0.81    0.15 
 -12  -1  -3    0.11    0.11 
 -12  -1  -3   -0.03    0.09 
  12   1   3    0.05    0.11 
  11  -2  -3   -0.09    0.09 
 -11   2   3   -0.12    0.10 
  10  -2  -3   -0.03    0.11 
  10  -2  -3    0.08    0.09 
 -10   2   3    0.00    0.09 
 -10   2   3    0.14    0.10 
   9  -2  -3    0.06    0.08 
   9  -2  -3   -0.08    0.07 
   9  -2  -3   -0.08    0.10 
  -9   2   3    0.15    0.10 
  -9   2   3    0.11    0.07 
  -9   2   3    0.05    0.09 
   8  -2  -3   -0.05    0.06 
   8  -2  -3    0.08    0.07 
   8  -2  -3   -0.06    0.08 
  -8   2   3    0.01    0.08 
  -8   2   3    0.09    0.07 
  -8   2   3   -0.01    0.06 
   7  -2  -3    0.05    0.06 
   7  -2  -3    0.01    0.06 
   7  -2  -3    0.02    0.07 
  -7   2   3    0.13    0.07 
  -7   2   3   -0.07    0.06 
  -7   2   3    0.15    0.06 
   6  -2  -3    0.10    0.07 
   6  -2  -3    0.03    0.06 
   6  -2  -3    0.12    0.05 
  -6   2   3    0.03    0.05 
  -6   2   3    0.00    0.06 
  -6   2   3    0.08    0.06 
   5  -2  -3    0.07    0.04 
   5  -2  -3    0.03    0.05 
   5  -2  -3    0.06    0.05 
  -5   2   3    0.04    0.05 
  -5   2   3    0.08    0.05 
  -5   2   3    0.04    0.04 
   4  -2  -3    0.13    0.06 
   4  -2  -3    0.16    0.05 
   4  -2  -3    0.14    0.04 
  -4   2   3    0.20    0.05 
  -4   2   3    0.08    0.04 
   3  -2  -3   43.80    0.94 
   3  -2  -3   44.34    0.96 
   3  -2  -3   44.41    0.92 
  -3   2   3   43.56    0.93 
  -3   2   3   41.42    0.95 
   2  -2  -3   53.28    1.13 
   2  -2  -3   52.09    1.11 
   2  -2  -3   53.59    1.09 
  -2   2   3   51.75    1.13 
  -2   2   3   52.12    1.11 
  -2   2   3   54.05    1.09 
   1  -2  -3   38.94    0.81 
   1  -2  -3   38.20    0.79 
   1  -2  -3   38.72    0.81 
   1  -2  -3   38.35    0.83 
  -1   2   3   37.69    0.83 
  -1   2   3   37.92    0.79 
  -1   2   3   40.21    0.82 
  -1   2   3   38.76    0.79 
  -1   2   3   38.64    0.81 
   0  -2  -3    1.02    0.05 
   0  -2  -3    1.07    0.05 
   0  -2  -3    0.99    0.07 
   0   2   3    1.07    0.06 
   0   2   3    1.01    0.05 
   0   2   3    1.11    0.05 
  -1  -2  -3    3.23    0.10 
  -1  -2  -3    3.12    0.10 
  -1  -2  -3    3.11    0.09 
  -1  -2  -3    3.24    0.10 
  -1  -2  -3    3.22    0.09 
  -1  -2  -3    3.20    0.09 
  -1  -2  -3    3.27    0.09 
   1   2   3    3.26    0.09 
   1   2   3    3.28    0.09 
   1   2   3    3.19    0.09 
   1   2   3    3.15    0.10 
   1   2   3    3.10    0.10 
  -2  -2  -3   24.15    0.51 
  -2  -2  -3   23.73    0.51 
  -2  -2  -3   23.94    0.51 
  -2  -2  -3   24.58    0.52 
   2   2   3   23.51    0.51 
   2   2   3   23.93    0.51 
   2   2   3   23.14    0.51 
   2   2   3   23.81    0.51 
   2   2   3   23.08    0.52 
  -3  -2  -3    0.06    0.03 
  -3  -2  -3    0.03    0.03 
  -3  -2  -3    0.11    0.03 
   3   2   3    0.03    0.03 
   3   2   3    0.03    0.03 
   3   2   3    0.03    0.03 
   3   2   3    0.05    0.03 
   3   2   3    0.01    0.03 
  -4  -2  -3    0.32    0.05 
  -4  -2  -3    0.25    0.04 
   4   2   3    0.31    0.04 
   4   2   3    0.29    0.04 
   4   2   3    0.29    0.05 
   4   2   3    0.32    0.05 
  -5  -2  -3    3.19    0.13 
  -5  -2  -3    3.16    0.13 
   5   2   3    3.12    0.13 
   5   2   3    3.06    0.13 
   5   2   3    3.18    0.12 
   5   2   3    3.00    0.13 
  -6  -2  -3    0.62    0.07 
  -6  -2  -3    0.56    0.07 
   6   2   3    0.41    0.06 
   6   2   3    0.60    0.06 
   6   2   3    0.59    0.07 
   6   2   3    0.46    0.07 
  -7  -2  -3    2.50    0.14 
  -7  -2  -3    2.61    0.13 
   7   2   3    2.32    0.14 
   7   2   3    2.37    0.14 
   7   2   3    2.46    0.12 
  -8  -2  -3    1.41    0.13 
  -8  -2  -3    1.39    0.12 
   8   2   3    1.38    0.13 
   8   2   3    0.99    0.11 
   8   2   3    1.15    0.11 
  -9  -2  -3    0.79    0.11 
  -9  -2  -3    0.80    0.10 
   9   2   3    0.68    0.10 
   9   2   3    0.83    0.10 
   9   2   3    0.85    0.12 
 -10  -2  -3    2.10    0.16 
 -10  -2  -3    1.95    0.17 
 -10  -2  -3    2.00    0.18 
  10   2   3    1.83    0.17 
  10   2   3    1.75    0.14 
  10   2   3    1.88    0.19 
 -11  -2  -3    0.15    0.10 
 -11  -2  -3    0.15    0.08 
 -11  -2  -3    0.08    0.09 
  11   2   3    0.08    0.10 
  11   2   3    0.17    0.11 
 -12  -2  -3    0.39    0.12 
 -12  -2  -3    0.27    0.11 
 -12  -2  -3    0.48    0.13 
  12   2   3    0.28    0.13 
  12   2   3    0.42    0.13 
  10  -3  -3   -0.07    0.10 
  10  -3  -3    0.11    0.10 
 -10   3   3   -0.06    0.10 
 -10   3   3    0.05    0.10 
   9  -3  -3    0.49    0.11 
   9  -3  -3    0.61    0.13 
  -9   3   3    0.52    0.12 
  -9   3   3    0.55    0.12 
   8  -3  -3    0.19    0.09 
   8  -3  -3    0.01    0.08 
   8  -3  -3    0.11    0.08 
  -8   3   3    0.11    0.09 
  -8   3   3    0.05    0.06 
  -8   3   3   -0.10    0.08 
   7  -3  -3    0.09    0.06 
   7  -3  -3    0.01    0.08 
   7  -3  -3    0.03    0.08 
  -7   3   3   -0.07    0.05 
  -7   3   3   -0.02    0.08 
  -7   3   3    0.01    0.07 
   6  -3  -3    0.08    0.07 
   6  -3  -3    0.11    0.07 
   6  -3  -3    0.16    0.06 
  -6   3   3    0.18    0.06 
  -6   3   3    0.10    0.06 
  -6   3   3    0.23    0.07 
   5  -3  -3   -0.03    0.06 
   5  -3  -3    0.00    0.04 
   5  -3  -3    0.06    0.06 
  -5   3   3    0.01    0.04 
  -5   3   3    0.04    0.05 
  -5   3   3   -0.07    0.05 
   4  -3  -3   -0.10    0.05 
   4  -3  -3    0.02    0.04 
   4  -3  -3    0.02    0.03 
  -4   3   3    0.01    0.03 
  -4   3   3   -0.04    0.05 
  -4   3   3    0.01    0.04 
   3  -3  -3    3.09    0.12 
   3  -3  -3    2.73    0.10 
   2  -3  -3    3.96    0.13 
   2  -3  -3    3.83    0.15 
  -2   3   3    3.60    0.14 
  -2   3   3    3.84    0.13 
  -2   3   3    4.02    0.11 
  -2   3   3    3.96    0.11 
   1  -3  -3    7.96    0.22 
   1  -3  -3    7.97    0.20 
  -1   3   3    7.53    0.17 
  -1   3   3    7.86    0.20 
  -1   3   3    7.88    0.17 
  -1   3   3    7.68    0.22 
   0  -3  -3   18.00    0.42 
   0  -3  -3   18.09    0.38 
   0  -3  -3   18.05    0.39 
   0   3   3   18.31    0.39 
   0   3   3   18.04    0.38 
   0   3   3   18.22    0.40 
   0   3   3   17.95    0.42 
  -1  -3  -3    0.98    0.04 
  -1  -3  -3    0.88    0.04 
  -1  -3  -3    0.96    0.06 
  -1  -3  -3    0.95    0.04 
   1   3   3    0.90    0.07 
   1   3   3    0.92    0.06 
   1   3   3    0.95    0.04 
   1   3   3    0.90    0.04 
  -2  -3  -3   31.72    0.67 
  -2  -3  -3   32.03    0.69 
  -2  -3  -3   32.45    0.68 
  -2  -3  -3   33.27    0.67 
  -2  -3  -3   32.95    0.69 
   2   3   3   31.81    0.69 
   2   3   3   31.63    0.68 
   2   3   3   31.90    0.70 
   2   3   3   32.33    0.68 
   2   3   3   31.52    0.67 
  -3  -3  -3    1.39    0.06 
  -3  -3  -3    1.48    0.08 
  -3  -3  -3    1.35    0.06 
   3   3   3    1.37    0.06 
   3   3   3    1.48    0.07 
   3   3   3    1.50    0.08 
   3   3   3    1.35    0.08 
   3   3   3    1.33    0.08 
  -4  -3  -3    2.30    0.10 
   4   3   3    2.53    0.10 
   4   3   3    2.69    0.11 
   4   3   3    2.39    0.09 
   4   3   3    2.58    0.11 
   4   3   3    2.36    0.10 
  -5  -3  -3    1.26    0.09 
  -5  -3  -3    1.28    0.09 
   5   3   3    1.25    0.07 
   5   3   3    1.16    0.09 
   5   3   3    1.24    0.09 
   5   3   3    1.29    0.08 
  -6  -3  -3    0.23    0.05 
  -6  -3  -3    0.20    0.05 
   6   3   3    0.26    0.07 
   6   3   3    0.26    0.04 
   6   3   3    0.26    0.05 
   6   3   3    0.36    0.06 
  -7  -3  -3    0.36    0.06 
  -7  -3  -3    0.38    0.07 
   7   3   3    0.49    0.06 
   7   3   3    0.32    0.07 
   7   3   3    0.57    0.09 
   7   3   3    0.45    0.07 
  -8  -3  -3    0.19    0.07 
  -8  -3  -3    0.08    0.06 
   8   3   3    0.10    0.07 
   8   3   3    0.12    0.05 
   8   3   3    0.15    0.07 
   8   3   3    0.15    0.06 
  -9  -3  -3    0.58    0.09 
  -9  -3  -3    0.42    0.09 
   9   3   3    0.59    0.10 
   9   3   3    0.49    0.08 
   9   3   3    0.49    0.09 
 -10  -3  -3   -0.08    0.07 
 -10  -3  -3    0.03    0.07 
  10   3   3   -0.05    0.05 
  10   3   3   -0.12    0.08 
  10   3   3    0.01    0.07 
 -11  -3  -3    0.20    0.09 
 -11  -3  -3    0.18    0.10 
  11   3   3    0.11    0.09 
  11   3   3    0.07    0.09 
 -12  -3  -3    0.34    0.11 
 -12  -3  -3    0.59    0.14 
 -12  -3  -3    0.57    0.12 
  12   3   3    0.34    0.12 
  12   3   3    0.64    0.13 
   9  -4  -3    0.17    0.11 
   9  -4  -3    0.11    0.10 
  -9   4   3    0.15    0.10 
  -9   4   3    0.23    0.11 
   8  -4  -3   -0.05    0.08 
   8  -4  -3   -0.06    0.09 
  -8   4   3    0.06    0.10 
  -8   4   3    0.00    0.09 
   7  -4  -3    0.32    0.09 
   7  -4  -3    0.67    0.11 
  -7   4   3    0.46    0.10 
  -7   4   3    0.34    0.10 
   6  -4  -3    0.60    0.10 
   6  -4  -3    0.50    0.11 
  -6   4   3    0.71    0.10 
  -6   4   3    0.59    0.08 
  -6   4   3    0.60    0.11 
   5  -4  -3    0.72    0.09 
   5  -4  -3    0.93    0.12 
  -5   4   3    0.75    0.08 
  -5   4   3    0.67    0.09 
  -5   4   3    0.72    0.09 
   4  -4  -3   -0.06    0.06 
   4  -4  -3    0.04    0.05 
  -4   4   3   -0.03    0.05 
  -4   4   3    0.02    0.04 
  -4   4   3    0.06    0.05 
   3  -4  -3    0.96    0.10 
   3  -4  -3    1.16    0.09 
  -3   4   3    1.49    0.10 
  -3   4   3    1.30    0.10 
  -3   4   3    1.22    0.07 
   2  -4  -3    0.54    0.08 
   2  -4  -3    0.44    0.05 
  -2   4   3    0.55    0.06 
  -2   4   3    0.57    0.07 
  -2   4   3    0.57    0.05 
   1  -4  -3    0.11    0.05 
   1  -4  -3    0.14    0.03 
   1  -4  -3    0.13    0.02 
  -1   4   3    0.08    0.04 
  -1   4   3    0.08    0.02 
  -1   4   3    0.08    0.05 
  -1   4   3    0.10    0.02 
   0  -4  -3    2.86    0.09 
   0  -4  -3    2.87    0.12 
   0  -4  -3    2.81    0.08 
   0   4   3    2.52    0.11 
   0   4   3    2.90    0.09 
   0   4   3    2.87    0.11 
   0   4   3    2.76    0.08 
  -1  -4  -3    8.11    0.22 
  -1  -4  -3    8.51    0.20 
  -1  -4  -3    8.38    0.19 
  -1  -4  -3    8.53    0.19 
   1   4   3    8.32    0.22 
   1   4   3    8.44    0.20 
   1   4   3    8.53    0.23 
   1   4   3    8.48    0.18 
  -2  -4  -3    0.04    0.03 
  -2  -4  -3    0.05    0.02 
  -2  -4  -3    0.06    0.02 
   2   4   3    0.03    0.03 
   2   4   3    0.06    0.03 
   2   4   3    0.06    0.04 
  -3  -4  -3    7.48    0.18 
  -3  -4  -3    7.37    0.19 
  -3  -4  -3    7.48    0.19 
   3   4   3    7.15    0.20 
   3   4   3    6.94    0.20 
   3   4   3    7.45    0.21 
   3   4   3    7.27    0.18 
   3   4   3    7.35    0.19 
  -4  -4  -3    6.65    0.20 
  -4  -4  -3    6.82    0.17 
  -4  -4  -3    7.08    0.17 
   4   4   3    6.77    0.20 
   4   4   3    6.81    0.20 
   4   4   3    6.95    0.21 
   4   4   3    6.92    0.18 
   4   4   3    6.69    0.18 
  -5  -4  -3    5.04    0.17 
   5   4   3    5.08    0.18 
   5   4   3    5.15    0.14 
   5   4   3    5.13    0.17 
   5   4   3    5.07    0.17 
   5   4   3    5.16    0.16 
  -6  -4  -3    3.57    0.14 
  -6  -4  -3    3.52    0.15 
   6   4   3    3.36    0.12 
   6   4   3    3.52    0.15 
   6   4   3    3.43    0.14 
   6   4   3    3.32    0.15 
  -7  -4  -3   10.43    0.32 
  -7  -4  -3   10.72    0.31 
   7   4   3   11.44    0.31 
   7   4   3   10.80    0.32 
   7   4   3   10.85    0.28 
   7   4   3   11.20    0.31 
  -8  -4  -3    0.03    0.06 
  -8  -4  -3    0.02    0.06 
   8   4   3   -0.02    0.03 
   8   4   3    0.09    0.07 
   8   4   3    0.07    0.06 
   8   4   3    0.02    0.06 
  -9  -4  -3    0.64    0.09 
  -9  -4  -3    0.42    0.09 
   9   4   3    0.75    0.10 
   9   4   3    0.63    0.10 
   9   4   3    0.69    0.10 
   9   4   3    0.65    0.07 
 -10  -4  -3    0.14    0.08 
 -10  -4  -3    0.01    0.06 
  10   4   3   -0.12    0.06 
  10   4   3   -0.01    0.07 
 -11  -4  -3   -0.09    0.08 
 -11  -4  -3   -0.07    0.07 
  11   4   3    0.06    0.09 
  11   4   3   -0.01    0.08 
 -12  -4  -3    0.12    0.10 
 -12  -4  -3    0.19    0.10 
  12   4   3   -0.12    0.09 
  12   4   3    0.01    0.09 
   9  -5  -3    0.11    0.11 
  -9   5   3   -0.07    0.10 
   8  -5  -3    0.03    0.09 
   8  -5  -3    0.06    0.11 
  -8   5   3    0.13    0.10 
  -8   5   3    0.10    0.11 
   7  -5  -3    0.13    0.11 
   7  -5  -3    0.16    0.09 
  -7   5   3    0.02    0.09 
  -7   5   3    0.15    0.10 
   6  -5  -3    0.31    0.09 
   6  -5  -3    0.26    0.10 
  -6   5   3    0.43    0.10 
  -6   5   3    0.39    0.09 
   5  -5  -3    0.48    0.10 
   5  -5  -3    0.51    0.09 
  -5   5   3    0.45    0.09 
  -5   5   3    0.40    0.07 
  -5   5   3    0.57    0.10 
   4  -5  -3    4.34    0.21 
   4  -5  -3    4.77    0.19 
  -4   5   3    4.74    0.16 
  -4   5   3    4.66    0.19 
  -4   5   3    4.60    0.21 
   3  -5  -3    0.06    0.05 
   3  -5  -3   -0.06    0.07 
  -3   5   3    0.09    0.06 
  -3   5   3    0.03    0.05 
  -3   5   3    0.03    0.03 
   2  -5  -3    1.15    0.11 
   2  -5  -3    1.09    0.08 
  -2   5   3    1.38    0.10 
  -2   5   3    1.22    0.10 
  -2   5   3    1.21    0.07 
   1  -5  -3    0.20    0.04 
   1  -5  -3    0.14    0.05 
  -1   5   3    0.27    0.06 
  -1   5   3    0.23    0.03 
  -1   5   3    0.12    0.05 
   0  -5  -3    0.06    0.02 
   0  -5  -3    0.06    0.05 
   0  -5  -3    0.06    0.02 
   0   5   3    0.03    0.04 
   0   5   3    0.06    0.02 
   0   5   3    0.06    0.04 
   0   5   3    0.07    0.02 
  -1  -5  -3    0.17    0.02 
  -1  -5  -3    0.20    0.05 
  -1  -5  -3    0.16    0.04 
   1   5   3    0.20    0.03 
   1   5   3    0.13    0.04 
   1   5   3    0.22    0.05 
   1   5   3    0.16    0.02 
  -2  -5  -3    3.17    0.12 
   2   5   3    3.13    0.13 
   2   5   3    3.12    0.12 
   2   5   3    3.04    0.11 
  -3  -5  -3    1.28    0.07 
  -3  -5  -3    1.27    0.05 
  -3  -5  -3    1.23    0.05 
   3   5   3    1.30    0.09 
   3   5   3    1.23    0.05 
   3   5   3    1.30    0.08 
   3   5   3    1.27    0.09 
  -4  -5  -3    0.06    0.05 
  -4  -5  -3    0.10    0.03 
   4   5   3    0.09    0.04 
   4   5   3    0.09    0.03 
   4   5   3    0.13    0.05 
   4   5   3    0.13    0.05 
  -5  -5  -3    7.63    0.19 
  -5  -5  -3    7.44    0.19 
  -5  -5  -3    7.31    0.23 
   5   5   3    7.56    0.23 
   5   5   3    7.33    0.20 
   5   5   3    7.41    0.23 
   5   5   3    7.36    0.23 
  -6  -5  -3   17.34    0.39 
  -6  -5  -3   16.88    0.44 
   6   5   3   17.08    0.39 
   6   5   3   17.02    0.42 
   6   5   3   17.97    0.45 
   6   5   3   16.93    0.44 
   6   5   3   16.92    0.44 
  -7  -5  -3    0.19    0.06 
  -7  -5  -3    0.11    0.05 
   7   5   3    0.17    0.03 
   7   5   3    0.10    0.06 
   7   5   3    0.16    0.05 
   7   5   3    0.14    0.05 
  -8  -5  -3   17.37    0.47 
  -8  -5  -3   17.18    0.46 
   8   5   3   17.67    0.41 
   8   5   3   17.06    0.45 
   8   5   3   16.74    0.47 
   8   5   3   17.69    0.46 
  -9  -5  -3    2.34    0.16 
  -9  -5  -3    2.23    0.15 
   9   5   3    2.31    0.16 
   9   5   3    2.18    0.16 
   9   5   3    2.51    0.15 
 -10  -5  -3   -0.06    0.06 
 -10  -5  -3    0.00    0.07 
  10   5   3   -0.01    0.06 
  10   5   3   -0.04    0.07 
  10   5   3   -0.15    0.07 
 -11  -5  -3   -0.02    0.07 
 -11  -5  -3    0.08    0.09 
  11   5   3   -0.19    0.06 
  11   5   3   -0.07    0.09 
 -12  -5  -3    0.15    0.11 
 -12  -5  -3    0.34    0.10 
  12   5   3    0.03    0.10 
  12   5   3    0.10    0.09 
  13   5   3    0.06    0.10 
   8  -6  -3    0.07    0.10 
  -8   6   3   -0.04    0.10 
  -8   6   3    0.17    0.11 
   7  -6  -3    0.06    0.12 
   7  -6  -3    0.02    0.09 
  -7   6   3    0.09    0.10 
  -7   6   3    0.04    0.09 
   6  -6  -3    0.25    0.12 
   6  -6  -3    0.26    0.09 
  -6   6   3    0.34    0.10 
  -6   6   3    0.42    0.10 
   5  -6  -3    0.86    0.13 
   5  -6  -3    0.89    0.11 
  -5   6   3    0.78    0.12 
  -5   6   3    0.89    0.12 
   4  -6  -3    0.10    0.09 
   4  -6  -3    0.04    0.05 
  -4   6   3    0.02    0.07 
  -4   6   3   -0.16    0.07 
   3  -6  -3    3.34    0.18 
   3  -6  -3    3.71    0.16 
  -3   6   3    3.90    0.18 
  -3   6   3    3.48    0.13 
  -3   6   3    3.80    0.19 
   2  -6  -3    1.82    0.14 
   2  -6  -3    1.86    0.10 
  -2   6   3    1.86    0.09 
  -2   6   3    1.99    0.14 
  -2   6   3    1.78    0.12 
   1  -6  -3    1.38    0.08 
   1  -6  -3    1.55    0.12 
  -1   6   3    1.44    0.11 
  -1   6   3    1.55    0.07 
  -1   6   3    1.57    0.12 
  -1  -6  -3    1.68    0.10 
   1   6   3    1.94    0.08 
   1   6   3    1.74    0.10 
   1   6   3    1.82    0.11 
  -2  -6  -3    0.79    0.08 
   2   6   3    0.86    0.09 
   2   6   3    0.82    0.06 
   2   6   3    0.78    0.08 
  -3  -6  -3    1.84    0.09 
  -4  -6  -3    0.36    0.04 
  -4  -6  -3    0.42    0.04 
   4   6   3    0.49    0.04 
   4   6   3    0.45    0.07 
   4   6   3    0.36    0.06 
   4   6   3    0.46    0.06 
  -5  -6  -3    5.23    0.20 
  -5  -6  -3    5.20    0.18 
  -5  -6  -3    5.29    0.14 
   5   6   3    5.18    0.15 
   5   6   3    5.31    0.19 
   5   6   3    5.30    0.20 
   5   6   3    5.49    0.19 
  -6  -6  -3    2.25    0.09 
  -6  -6  -3    2.36    0.08 
   6   6   3    2.83    0.14 
   6   6   3    2.54    0.11 
   6   6   3    2.77    0.13 
  -7  -6  -3    4.87    0.20 
  -7  -6  -3    5.05    0.15 
   7   6   3    5.31    0.21 
   7   6   3    5.16    0.18 
   7   6   3    5.14    0.20 
   7   6   3    5.15    0.21 
  -8  -6  -3   10.22    0.31 
  -8  -6  -3    9.68    0.32 
   8   6   3    9.97    0.31 
   8   6   3   10.07    0.29 
   8   6   3    9.70    0.32 
  -9  -6  -3    0.76    0.10 
  -9  -6  -3    0.68    0.10 
   9   6   3    0.61    0.09 
   9   6   3    1.03    0.12 
   9   6   3    0.95    0.11 
 -10  -6  -3    0.24    0.09 
 -10  -6  -3    0.25    0.08 
  10   6   3    0.23    0.09 
  10   6   3    0.19    0.08 
  10   6   3    0.13    0.07 
 -11  -6  -3    3.29    0.21 
 -11  -6  -3    3.83    0.21 
  11   6   3    3.65    0.22 
  11   6   3    3.40    0.21 
  11   6   3    3.92    0.21 
 -12  -6  -3    0.77    0.13 
 -12  -6  -3    0.89    0.15 
  12   6   3    0.93    0.13 
  12   6   3    0.78    0.15 
  12   6   3    1.00    0.14 
  13   6   3    0.20    0.10 
  -7   7   3   -0.01    0.10 
  -7   7   3    0.02    0.11 
   6  -7  -3    0.02    0.11 
  -6   7   3    0.02    0.10 
  -6   7   3   -0.04    0.10 
   5  -7  -3   -0.03    0.09 
  -5   7   3    0.01    0.08 
  -5   7   3    0.10    0.09 
   4  -7  -3    0.14    0.09 
  -4   7   3    0.03    0.08 
  -4   7   3    0.05    0.08 
   3  -7  -3    0.04    0.08 
   3  -7  -3    0.10    0.05 
  -3   7   3    0.17    0.08 
  -3   7   3    0.09    0.08 
   2  -7  -3   -0.04    0.07 
   2  -7  -3   -0.02    0.04 
  -2   7   3   -0.01    0.07 
  -2   7   3   -0.06    0.06 
   1  -7  -3    0.82    0.11 
   1  -7  -3    0.72    0.07 
  -1   7   3    0.79    0.10 
  -1   7   3    0.69    0.09 
  -1   7   3    0.91    0.07 
   0  -7  -3    1.41    0.06 
   0  -7  -3    1.77    0.13 
   0   7   3    1.58    0.08 
   0   7   3    1.75    0.12 
   0   7   3    1.55    0.12 
  -1  -7  -3    1.13    0.10 
   1   7   3    0.80    0.09 
   1   7   3    0.86    0.09 
   1   7   3    1.09    0.07 
  -2  -7  -3    0.36    0.06 
   2   7   3    0.53    0.07 
   2   7   3    0.30    0.07 
   2   7   3    0.41    0.05 
  -3  -7  -3    3.32    0.13 
   3   7   3    3.12    0.14 
   3   7   3    3.30    0.13 
   3   7   3    2.96    0.15 
  -4  -7  -3    1.54    0.08 
   4   7   3    1.46    0.12 
   4   7   3    1.66    0.10 
   4   7   3    1.59    0.11 
  -5  -7  -3    0.84    0.09 
  -5  -7  -3    0.82    0.06 
   5   7   3    0.98    0.10 
   5   7   3    0.92    0.10 
   5   7   3    0.91    0.05 
   5   7   3    1.21    0.10 
  -6  -7  -3    0.56    0.05 
  -6  -7  -3    0.59    0.09 
   6   7   3    0.55    0.08 
   6   7   3    0.65    0.09 
   6   7   3    0.52    0.08 
   6   7   3    0.63    0.06 
  -7  -7  -3    0.56    0.09 
   7   7   3    0.41    0.06 
   7   7   3    0.38    0.08 
   7   7   3    0.52    0.09 
   7   7   3    0.65    0.09 
  -8  -7  -3    0.50    0.09 
   8   7   3    0.60    0.07 
   8   7   3    0.55    0.10 
   8   7   3    0.50    0.09 
  -9  -7  -3    0.01    0.07 
  -9  -7  -3    0.02    0.06 
   9   7   3    0.01    0.05 
   9   7   3    0.06    0.07 
   9   7   3   -0.01    0.07 
 -10  -7  -3    3.96    0.21 
 -10  -7  -3    4.08    0.22 
  10   7   3    3.50    0.22 
  10   7   3    4.19    0.19 
  10   7   3    3.89    0.21 
 -11  -7  -3    1.11    0.14 
 -11  -7  -3    1.19    0.15 
  11   7   3    1.06    0.12 
  11   7   3    1.14    0.15 
  11   7   3    1.41    0.16 
 -12  -7  -3    0.55    0.11 
 -12  -7  -3    0.49    0.12 
  12   7   3    0.67    0.13 
  12   7   3    0.82    0.14 
  12   7   3    0.49    0.11 
  13   7   3    0.59    0.12 
  -6   8   3    0.28    0.12 
  -6   8   3    0.03    0.11 
   5  -8  -3    0.08    0.10 
  -5   8   3    0.08    0.11 
  -5   8   3    0.08    0.10 
   4  -8  -3    0.28    0.12 
  -4   8   3    0.01    0.09 
  -4   8   3    0.01    0.10 
   3  -8  -3    0.05    0.09 
  -3   8   3    0.10    0.09 
  -3   8   3    0.12    0.09 
   2  -8  -3    0.14    0.09 
  -2   8   3    0.13    0.09 
  -2   8   3    0.05    0.08 
   1  -8  -3    0.69    0.11 
  -1   8   3    1.18    0.13 
  -1   8   3    0.87    0.11 
   0  -8  -3    0.19    0.08 
   0   8   3    0.34    0.09 
   0   8   3    0.26    0.07 
  -1  -8  -3    1.29    0.11 
   1   8   3    1.23    0.08 
   1   8   3    1.23    0.13 
   1   8   3    1.38    0.13 
  -2  -8  -3    5.34    0.20 
   2   8   3    5.30    0.17 
   2   8   3    5.24    0.20 
   2   8   3    5.48    0.22 
  -3  -8  -3    1.20    0.09 
   3   8   3    1.17    0.09 
   3   8   3    0.95    0.10 
   3   8   3    0.92    0.10 
  -4  -8  -3    3.91    0.14 
   4   8   3    3.87    0.15 
   4   8   3    3.55    0.18 
   4   8   3    3.64    0.18 
  -5  -8  -3   13.00    0.32 
   5   8   3   13.10    0.36 
   5   8   3   13.34    0.38 
   5   8   3   12.71    0.38 
  -6  -8  -3    0.11    0.07 
   6   8   3    0.14    0.07 
   6   8   3    0.11    0.07 
   6   8   3    0.20    0.07 
  -7  -8  -3    0.86    0.11 
   7   8   3    1.05    0.12 
   7   8   3    0.99    0.11 
   7   8   3    0.92    0.10 
  -8  -8  -3   -0.09    0.07 
   8   8   3    0.01    0.06 
   8   8   3   -0.01    0.04 
   8   8   3    0.05    0.07 
   8   8   3    0.01    0.07 
  -9  -8  -3   -0.09    0.06 
   9   8   3    0.02    0.07 
   9   8   3    0.10    0.08 
   9   8   3    0.04    0.05 
 -10  -8  -3    0.28    0.08 
 -10  -8  -3    0.06    0.09 
  10   8   3    0.19    0.10 
  10   8   3    0.22    0.08 
  10   8   3    0.23    0.07 
 -11  -8  -3    0.19    0.10 
 -11  -8  -3    0.17    0.08 
  11   8   3    0.33    0.09 
  11   8   3    0.27    0.11 
  11   8   3    0.09    0.08 
 -12  -8  -3    1.00    0.15 
 -12  -8  -3    1.28    0.15 
  12   8   3    1.11    0.17 
  12   8   3    1.19    0.15 
  -5   9   3    0.10    0.11 
  -5   9   3   -0.05    0.10 
   4  -9  -3    0.31    0.13 
  -4   9   3    0.20    0.12 
  -4   9   3    0.29    0.12 
   3  -9  -3    0.13    0.11 
  -3   9   3    0.22    0.11 
  -3   9   3    0.17    0.11 
   2  -9  -3    0.06    0.09 
  -2   9   3   -0.13    0.09 
  -2   9   3    0.08    0.09 
   1  -9  -3    0.11    0.09 
  -1   9   3    0.12    0.09 
  -1   9   3    0.31    0.10 
   0  -9  -3    0.10    0.07 
   0   9   3    0.17    0.08 
   0   9   3    0.18    0.08 
  -1  -9  -3    0.53    0.10 
   1   9   3    0.69    0.11 
   1   9   3    0.94    0.12 
  -2  -9  -3    0.63    0.09 
   2   9   3    0.56    0.07 
   2   9   3    0.72    0.10 
   2   9   3    0.77    0.11 
  -3  -9  -3    0.35    0.07 
   3   9   3    0.24    0.07 
   3   9   3    0.39    0.06 
   3   9   3    0.34    0.09 
  -4  -9  -3    7.09    0.23 
   4   9   3    7.55    0.27 
   4   9   3    7.28    0.27 
   4   9   3    6.87    0.23 
   5   9   3    0.04    0.06 
   5   9   3   -0.11    0.07 
   5   9   3    0.02    0.07 
  -6  -9  -3    0.68    0.10 
   6   9   3    0.66    0.11 
   6   9   3    0.46    0.10 
   6   9   3    0.46    0.08 
  -7  -9  -3    0.83    0.11 
   7   9   3    1.42    0.13 
   7   9   3    1.11    0.12 
   7   9   3    0.80    0.11 
  -8  -9  -3    3.65    0.20 
   8   9   3    3.71    0.20 
   8   9   3    3.87    0.21 
   8   9   3    3.63    0.20 
 -10  -9  -3    1.72    0.18 
  10   9   3    1.76    0.17 
  10   9   3    1.52    0.15 
 -11  -9  -3    0.17    0.11 
 -11  -9  -3    0.03    0.09 
  11   9   3   -0.06    0.07 
  11   9   3    0.06    0.09 
 -12  -9  -3    0.19    0.10 
 -12  -9  -3    0.15    0.11 
  12   9   3    0.19    0.11 
  12   9   3    0.26    0.10 
  -4  10   3    0.18    0.13 
   3 -10  -3    0.05    0.11 
  -3  10   3    0.15    0.11 
  -3  10   3   -0.15    0.10 
   2 -10  -3    0.13    0.11 
  -2  10   3    0.13    0.11 
  -2  10   3    0.11    0.11 
   1 -10  -3    0.35    0.11 
  -1  10   3    0.05    0.09 
  -1  10   3    0.17    0.11 
   0 -10  -3    0.34    0.10 
   0  10   3    0.34    0.11 
   0  10   3    0.25    0.10 
  -1 -10  -3    0.07    0.07 
   1  10   3    0.18    0.09 
   1  10   3    0.16    0.10 
  -2 -10  -3    0.43    0.09 
   2  10   3    0.40    0.10 
   2  10   3    0.56    0.11 
  -3 -10  -3   -0.08    0.06 
   3  10   3    0.12    0.09 
   3  10   3    0.07    0.09 
   4  10   3    0.47    0.11 
   4  10   3    0.32    0.07 
   4  10   3    0.42    0.11 
   5  10   3    0.46    0.11 
   5  10   3    0.59    0.09 
   5  10   3    0.35    0.09 
  -6 -10  -3    3.21    0.20 
   6  10   3    3.49    0.20 
   6  10   3    3.03    0.20 
   6  10   3    2.83    0.17 
  -7 -10  -3    2.90    0.19 
   7  10   3    3.15    0.20 
   7  10   3    3.20    0.18 
   7  10   3    3.24    0.20 
  -8 -10  -3    0.00    0.07 
   8  10   3   -0.05    0.08 
   8  10   3    0.06    0.08 
   8  10   3   -0.14    0.06 
  -9 -10  -3    4.10    0.24 
   9  10   3    4.06    0.23 
   9  10   3    4.55    0.24 
   9  10   3    4.53    0.24 
 -10 -10  -3    2.16    0.19 
  10  10   3    1.86    0.17 
  10  10   3    2.13    0.18 
 -11 -10  -3   -0.17    0.09 
  11  10   3    0.04    0.08 
  11  10   3    0.01    0.08 
  12  10   3    0.66    0.15 
   2 -11  -3    0.27    0.11 
  -2  11   3    0.17    0.11 
  -2  11   3    0.18    0.13 
   1 -11  -3    0.02    0.10 
  -1  11   3    0.14    0.12 
  -1  11   3    0.14    0.12 
   0 -11  -3    0.14    0.10 
   0  11   3    0.22    0.11 
   0  11   3    0.22    0.11 
  -1 -11  -3    0.07    0.09 
   1  11   3    0.19    0.11 
   1  11   3    0.02    0.09 
  -2 -11  -3    4.60    0.23 
   2  11   3    4.51    0.25 
   2  11   3    4.43    0.24 
   3  11   3    2.47    0.22 
   3  11   3    2.28    0.20 
   4  11   3    1.07    0.16 
   4  11   3    0.61    0.12 
   5  11   3    0.25    0.11 
   5  11   3    0.23    0.10 
  -6 -11  -3    0.08    0.09 
   6  11   3    0.03    0.09 
   6  11   3    0.03    0.07 
   6  11   3    0.02    0.09 
  -7 -11  -3   -0.11    0.08 
   7  11   3    0.05    0.09 
   7  11   3    0.04    0.07 
   7  11   3   -0.18    0.06 
  -8 -11  -3    1.30    0.16 
   8  11   3    1.29    0.15 
   8  11   3    1.30    0.14 
   8  11   3    1.17    0.15 
  -9 -11  -3    1.40    0.17 
   9  11   3    1.34    0.15 
   9  11   3    1.90    0.19 
   9  11   3    1.68    0.17 
 -10 -11  -3    0.04    0.10 
  10  11   3   -0.03    0.08 
  10  11   3    0.01    0.09 
  11  11   3    0.51    0.12 
   1 -12  -3   -0.03    0.11 
   0 -12  -3   -0.04    0.09 
   0  12   3   -0.02    0.13 
   0  12   3    0.05    0.11 
  -1 -12  -3    0.34    0.17 
   1  12   3    0.44    0.13 
   1  12   3    0.50    0.13 
   2  12   3    1.53    0.17 
   2  12   3    1.58    0.18 
   3  12   3    0.41    0.13 
   3  12   3    0.56    0.13 
   4  12   3    2.13    0.20 
   4  12   3    1.85    0.19 
   5  12   3    0.08    0.11 
   5  12   3   -0.01    0.10 
  -6 -12  -3    0.20    0.09 
   6  12   3    0.17    0.09 
   6  12   3    0.32    0.11 
  -7 -12  -3   -0.15    0.08 
   7  12   3    0.11    0.09 
   7  12   3   -0.04    0.09 
  -8 -12  -3    0.38    0.11 
   8  12   3    0.45    0.11 
   8  12   3    0.28    0.12 
   8  12   3    0.19    0.10 
  -9 -12  -3    0.07    0.10 
   9  12   3    0.04    0.10 
   9  12   3    0.06    0.10 
   9  12   3   -0.08    0.08 
  10  12   3    0.26    0.11 
  11  12   3   -0.22    0.09 
   2  13   3    0.15    0.12 
   3  13   3    0.19    0.11 
   4  13   3   -0.06    0.10 
   4  13   3   -0.16    0.12 
   5  13   3    0.03    0.12 
   5  13   3    0.14    0.11 
  -6 -13  -3    0.36    0.12 
   6  13   3    0.52    0.12 
   6  13   3    0.31    0.12 
  -7 -13  -3    1.14    0.16 
   7  13   3    0.99    0.16 
   7  13   3    1.11    0.18 
  -8 -13   4    0.19    0.10 
   7  13  -4   -0.11    0.09 
   6  13  -4    0.05    0.10 
   5  13  -4    0.18    0.11 
 -10 -12   4    0.27    0.16 
   9  12  -4    0.60    0.16 
   9  12  -4    0.93    0.16 
  -9 -12   4    0.68    0.13 
   8  12  -4    0.14    0.10 
   8  12  -4    0.00    0.10 
  -8 -12   4    0.24    0.10 
   7  12  -4    2.47    0.21 
   7  12  -4    2.38    0.20 
   7  12  -4    2.69    0.22 
  -7 -12   4    2.44    0.19 
   6  12  -4    0.02    0.10 
   6  12  -4   -0.01    0.08 
   6  12  -4   -0.07    0.09 
  -6 -12   4    0.09    0.08 
   5  12  -4    0.05    0.11 
   5  12  -4    0.07    0.10 
   5  12  -4   -0.05    0.09 
  -5 -12   4    0.10    0.08 
   4  12  -4    0.29    0.11 
   4  12  -4    0.13    0.12 
   3  12  -4   -0.04    0.09 
   3  12  -4    0.00    0.11 
   2  12  -4    0.17    0.13 
  10  11  -4    0.24    0.10 
  10  11  -4    0.40    0.13 
 -10 -11   4    0.53    0.12 
   9  11  -4    0.60    0.14 
   9  11  -4    0.82    0.13 
  -9 -11   4    0.74    0.13 
   8  11  -4    8.00    0.33 
   8  11  -4    7.89    0.34 
  -8 -11   4    8.35    0.33 
   7  11  -4    0.44    0.10 
   7  11  -4    0.26    0.11 
   7  11  -4    0.26    0.09 
  -7 -11   4    0.47    0.10 
   6  11  -4    0.11    0.10 
   6  11  -4    0.00    0.08 
   6  11  -4   -0.04    0.07 
  -6 -11   4    0.07    0.08 
   5  11  -4    5.96    0.28 
   5  11  -4    5.73    0.27 
   5  11  -4    5.90    0.26 
  -5 -11   4    5.92    0.26 
   4  11  -4    0.32    0.09 
   4  11  -4   -0.01    0.10 
   4  11  -4    0.37    0.10 
  -4 -11   4    0.30    0.09 
   3  11  -4    0.09    0.08 
   3  11  -4   -0.03    0.08 
   3  11  -4    0.05    0.09 
   2  11  -4   -0.06    0.10 
   2  11  -4    0.10    0.09 
   1  11  -4    0.13    0.12 
   1  11  -4    0.17    0.10 
   0  11  -4   -0.02    0.12 
   0 -11   4    0.03    0.10 
   1 -11   4    0.00    0.11 
  11  10  -4   -0.10    0.08 
  11  10  -4    0.17    0.12 
 -11 -10   4    0.12    0.10 
  10  10  -4    0.03    0.10 
  10  10  -4    0.06    0.09 
 -10 -10   4    0.00    0.09 
   9  10  -4    0.73    0.13 
   9  10  -4    0.91    0.13 
  -9 -10   4    0.69    0.12 
   8  10  -4    0.60    0.12 
   8  10  -4    0.56    0.12 
  -8 -10   4    0.40    0.10 
   7  10  -4   -0.09    0.08 
   7  10  -4   -0.01    0.07 
   7  10  -4   -0.05    0.08 
  -7 -10   4    0.14    0.08 
   6  10  -4   12.10    0.38 
   6  10  -4   11.54    0.38 
   6  10  -4   12.12    0.40 
  -6 -10   4   11.93    0.38 
   5  10  -4    0.64    0.10 
   5  10  -4    0.46    0.11 
   5  10  -4    0.63    0.11 
  -5 -10   4    0.53    0.10 
   4  10  -4    0.58    0.12 
   4  10  -4    0.72    0.11 
   4  10  -4    0.57    0.10 
  -4 -10   4    0.42    0.09 
   3  10  -4    0.69    0.10 
   3  10  -4    0.61    0.11 
   3  10  -4    0.69    0.13 
   2  10  -4    3.01    0.19 
   2  10  -4    3.26    0.22 
   2  10  -4    3.20    0.18 
  -2 -10   4    3.12    0.23 
   1  10  -4    0.94    0.13 
   1  10  -4    1.15    0.15 
   1  10  -4    0.82    0.11 
  -1 -10   4    0.84    0.12 
   0  10  -4    0.75    0.14 
   0  10  -4    0.38    0.10 
   0 -10   4    0.60    0.12 
  -1  10  -4    0.17    0.12 
   1 -10   4    0.22    0.11 
  -2  10  -4    0.18    0.12 
   2 -10   4    0.03    0.11 
   3 -10   4    0.03    0.13 
  12   9  -4   -0.06    0.08 
 -12  -9   4    0.03    0.09 
  11   9  -4    0.05    0.11 
  11   9  -4    0.18    0.09 
 -11  -9   4    0.14    0.09 
 -11  -9   4    0.18    0.10 
  10   9  -4    1.70    0.17 
  10   9  -4    0.98    0.15 
 -10  -9   4    1.61    0.17 
   9   9  -4    0.19    0.10 
   9   9  -4    0.14    0.08 
  -9  -9   4    0.23    0.09 
   8   9  -4    0.24    0.09 
   8   9  -4    0.29    0.10 
  -8  -9   4    0.05    0.07 
   7   9  -4    0.23    0.09 
   7   9  -4    0.11    0.09 
  -7  -9   4    0.07    0.07 
   6   9  -4    0.74    0.10 
   6   9  -4    0.96    0.11 
   6   9  -4    0.82    0.12 
  -6  -9   4    0.90    0.11 
   5   9  -4    0.19    0.08 
   5   9  -4    0.15    0.07 
   5   9  -4    0.12    0.08 
  -5  -9   4    0.24    0.07 
   4   9  -4    0.10    0.07 
   4   9  -4    0.05    0.08 
   4   9  -4    0.21    0.08 
  -4  -9   4    0.09    0.06 
   3   9  -4    0.21    0.09 
   3   9  -4    0.09    0.06 
   3   9  -4    0.17    0.07 
  -3  -9   4    0.15    0.05 
   2   9  -4    0.35    0.10 
   2   9  -4    0.40    0.09 
   2   9  -4    0.20    0.07 
  -2  -9   4    0.28    0.07 
   1   9  -4    4.70    0.20 
   1   9  -4    5.25    0.24 
   1   9  -4    4.56    0.22 
  -1  -9   4    5.10    0.22 
   0   9  -4    0.20    0.09 
   0   9  -4    0.23    0.08 
   0   9  -4    0.10    0.09 
   0  -9   4    0.20    0.09 
  -1   9  -4    3.08    0.21 
  -1   9  -4    3.05    0.20 
   1  -9   4    3.31    0.22 
  -2   9  -4    0.69    0.14 
  -2   9  -4    0.84    0.13 
   2  -9   4    0.82    0.15 
  -3   9  -4    0.05    0.11 
   3  -9   4    0.11    0.11 
   4  -9   4   -0.01    0.12 
  12   8  -4    1.67    0.17 
  12   8  -4    1.95    0.20 
  12   8  -4    2.20    0.19 
 -12  -8   4    1.80    0.19 
 -12  -8   4    2.12    0.18 
  11   8  -4    2.46    0.18 
  11   8  -4    2.06    0.16 
  11   8  -4    2.38    0.20 
 -11  -8   4    2.02    0.20 
 -11  -8   4    2.02    0.17 
  10   8  -4   -0.16    0.06 
  10   8  -4   -0.01    0.06 
  10   8  -4    0.16    0.09 
 -10  -8   4   -0.03    0.08 
   9   8  -4    3.63    0.20 
   9   8  -4    3.69    0.18 
   9   8  -4    3.81    0.22 
  -9  -8   4    4.10    0.22 
   8   8  -4    3.19    0.16 
   8   8  -4    3.61    0.19 
   8   8  -4    3.63    0.20 
  -8  -8   4    3.64    0.20 
   7   8  -4    0.48    0.11 
   7   8  -4    0.51    0.07 
   7   8  -4    0.58    0.10 
  -7  -8   4    0.33    0.08 
   6   8  -4    0.27    0.09 
   6   8  -4    0.30    0.08 
   6   8  -4    0.28    0.07 
   6   8  -4    0.29    0.05 
  -6  -8   4    0.34    0.08 
   5   8  -4    0.19    0.07 
   5   8  -4    0.20    0.08 
   5   8  -4    0.25    0.07 
   3   8  -4    0.88    0.11 
   3   8  -4    1.03    0.10 
   3   8  -4    1.11    0.12 
  -3  -8   4    0.90    0.09 
   2   8  -4    6.34    0.22 
   2   8  -4    6.52    0.25 
   2   8  -4    6.94    0.25 
  -2  -8   4    6.61    0.23 
   1   8  -4    1.27    0.13 
   1   8  -4    1.19    0.12 
   1   8  -4    1.36    0.11 
  -1  -8   4    1.14    0.11 
   0   8  -4    2.03    0.15 
   0   8  -4    1.68    0.13 
   0   8  -4    2.01    0.15 
   0  -8   4    2.20    0.15 
  -1   8  -4    7.65    0.29 
  -1   8  -4    7.61    0.26 
  -1   8  -4    7.99    0.29 
   1  -8   4    7.49    0.29 
  -2   8  -4    0.24    0.11 
  -2   8  -4    0.33    0.09 
  -2   8  -4    0.16    0.07 
   2  -8   4    0.30    0.11 
  -3   8  -4    0.68    0.14 
  -3   8  -4    0.45    0.11 
   3  -8   4    0.52    0.13 
  -4   8  -4    2.81    0.21 
  -5   8  -4    0.21    0.14 
   5  -8   4    0.67    0.15 
  13   7  -4    0.05    0.09 
  13   7  -4    0.17    0.10 
 -13  -7   4    0.16    0.10 
  12   7  -4    0.14    0.12 
  12   7  -4    0.15    0.10 
  12   7  -4    0.41    0.10 
 -12  -7   4    0.22    0.10 
 -12  -7   4   -0.02    0.07 
  11   7  -4    0.26    0.10 
  11   7  -4    0.06    0.08 
  11   7  -4    0.00    0.08 
 -11  -7   4   -0.05    0.08 
 -11  -7   4    0.03    0.09 
  10   7  -4    6.14    0.25 
  10   7  -4    6.37    0.29 
  10   7  -4    6.37    0.26 
 -10  -7   4    5.71    0.27 
 -10  -7   4    6.31    0.25 
   9   7  -4    2.57    0.19 
   9   7  -4    2.60    0.17 
   9   7  -4    2.82    0.17 
  -9  -7   4    3.01    0.18 
   8   7  -4   -0.03    0.07 
   8   7  -4    0.02    0.06 
   8   7  -4    0.06    0.05 
  -8  -7   4   -0.07    0.06 
   7   7  -4    0.62    0.11 
   7   7  -4    0.41    0.07 
   7   7  -4    0.53    0.09 
  -7  -7   4    0.71    0.10 
   6   7  -4    4.87    0.20 
   6   7  -4    4.58    0.17 
   6   7  -4    4.84    0.22 
  -6  -7   4    4.66    0.20 
   5   7  -4    6.41    0.22 
   5   7  -4    6.47    0.23 
   5   7  -4    6.08    0.24 
   5   7  -4    6.30    0.19 
  -5  -7   4    6.36    0.22 
   4   7  -4    3.09    0.16 
   4   7  -4    2.87    0.11 
   4   7  -4    2.76    0.14 
   4   7  -4    2.68    0.16 
  -4  -7   4    2.96    0.11 
  -4  -7   4    2.71    0.14 
   3   7  -4    5.84    0.16 
   3   7  -4    5.50    0.19 
   3   7  -4    5.79    0.22 
   3   7  -4    5.47    0.20 
  -3  -7   4    5.58    0.19 
  -3  -7   4    5.59    0.18 
   2   7  -4   -0.03    0.04 
   2   7  -4   -0.04    0.06 
   2   7  -4    0.08    0.06 
   2   7  -4    0.02    0.03 
  -2  -7   4    0.07    0.05 
   1   7  -4    0.16    0.04 
   1   7  -4    0.10    0.07 
   1   7  -4    0.13    0.05 
   1   7  -4    0.15    0.06 
  -1  -7   4    0.07    0.05 
   0   7  -4    6.88    0.25 
   0   7  -4    6.67    0.22 
   0   7  -4    7.02    0.25 
   0   7  -4    7.18    0.21 
   0  -7   4    6.25    0.24 
   0  -7   4    6.65    0.20 
  -1   7  -4    0.70    0.08 
  -1   7  -4    0.66    0.07 
  -1   7  -4    0.48    0.10 
   1  -7   4    0.59    0.07 
   1  -7   4    0.69    0.11 
  -2   7  -4    0.87    0.11 
  -2   7  -4    0.88    0.10 
  -2   7  -4    0.97    0.09 
  -2   7  -4    0.82    0.11 
   2  -7   4    1.18    0.14 
   2  -7   4    0.76    0.09 
  -3   7  -4    0.00    0.06 
  -3   7  -4   -0.01    0.09 
  -3   7  -4    0.00    0.07 
   3  -7   4    0.07    0.10 
   3  -7   4    0.05    0.06 
  -4   7  -4    0.89    0.14 
  -4   7  -4    0.50    0.10 
  -4   7  -4    0.77    0.12 
   4  -7   4    0.81    0.11 
   4  -7   4    0.97    0.15 
  -5   7  -4    0.66    0.14 
  -5   7  -4    0.93    0.14 
   5  -7   4    1.15    0.18 
  -6   7  -4    0.23    0.13 
   6  -7   4    0.39    0.14 
  13   6  -4    0.05    0.11 
 -13  -6   4   -0.01    0.08 
  12   6  -4    0.11    0.11 
  12   6  -4   -0.04    0.08 
  12   6  -4    0.22    0.10 
 -12  -6   4    0.06    0.08 
 -12  -6   4    0.09    0.10 
  11   6  -4    0.35    0.10 
  11   6  -4    0.38    0.10 
  11   6  -4    0.09    0.11 
 -11  -6   4    0.38    0.09 
 -11  -6   4    0.36    0.10 
  10   6  -4    0.16    0.10 
  10   6  -4    0.22    0.08 
  10   6  -4    0.22    0.08 
 -10  -6   4    0.28    0.10 
 -10  -6   4    0.22    0.08 
   9   6  -4    1.01    0.13 
   9   6  -4    0.65    0.10 
   9   6  -4    0.75    0.10 
  -9  -6   4    0.71    0.10 
  -9  -6   4    0.77    0.10 
   8   6  -4    2.04    0.16 
   8   6  -4    1.66    0.13 
   8   6  -4    1.88    0.14 
  -8  -6   4    1.96    0.14 
   7   6  -4    3.93    0.17 
   7   6  -4    3.87    0.16 
   7   6  -4    3.80    0.19 
  -7  -6   4    3.73    0.18 
   6   6  -4    4.69    0.21 
   6   6  -4    4.76    0.17 
   6   6  -4    4.76    0.19 
  -6  -6   4    4.83    0.19 
   5   6  -4   15.54    0.40 
   5   6  -4   15.58    0.43 
   5   6  -4   15.55    0.38 
  -5  -6   4   15.79    0.41 
   4   6  -4   46.61    1.04 
   4   6  -4   45.05    0.97 
   4   6  -4   44.64    0.98 
   4   6  -4   46.22    1.01 
   4   6  -4   45.05    1.01 
  -4  -6   4   47.38    1.01 
  -4  -6   4   45.77    0.96 
   3   6  -4    8.33    0.22 
   3   6  -4    8.33    0.24 
   3   6  -4    8.31    0.25 
   3   6  -4    8.52    0.26 
  -3  -6   4    8.40    0.22 
  -3  -6   4    8.41    0.24 
   2   6  -4    1.51    0.12 
   2   6  -4    1.68    0.08 
   2   6  -4    1.84    0.12 
   2   6  -4    1.64    0.10 
  -2  -6   4    1.56    0.09 
   1   6  -4    9.85    0.25 
   1   6  -4    9.95    0.27 
   1   6  -4    9.88    0.29 
   1   6  -4   10.23    0.30 
  -1  -6   4    9.76    0.28 
   0   6  -4   -0.03    0.03 
   0   6  -4    0.00    0.04 
   0   6  -4    0.00    0.05 
   0   6  -4    0.00    0.05 
   0  -6   4    0.02    0.05 
   0  -6   4   -0.01    0.03 
  -1   6  -4   -0.03    0.04 
  -1   6  -4   -0.02    0.04 
  -1   6  -4   -0.09    0.05 
  -1   6  -4    0.04    0.06 
   1  -6   4   -0.09    0.05 
   1  -6   4    0.02    0.04 
  -2   6  -4    0.90    0.10 
  -2   6  -4    0.90    0.10 
  -2   6  -4    1.04    0.10 
   2  -6   4    1.03    0.12 
   2  -6   4    0.78    0.09 
  -3   6  -4    0.90    0.11 
  -3   6  -4    0.68    0.11 
  -3   6  -4    0.74    0.09 
   3  -6   4    0.75    0.09 
   3  -6   4    0.88    0.13 
  -4   6  -4    0.64    0.12 
  -4   6  -4    0.42    0.10 
  -4   6  -4    0.36    0.08 
   4  -6   4    0.89    0.13 
   4  -6   4    0.55    0.10 
  -5   6  -4    1.33    0.14 
  -5   6  -4    1.24    0.15 
  -5   6  -4    1.12    0.12 
   5  -6   4    1.35    0.14 
   5  -6   4    1.40    0.16 
  -6   6  -4   14.38    0.46 
  -6   6  -4   14.93    0.48 
   6  -6   4   13.86    0.46 
   6  -6   4   14.97    0.51 
  -7   6  -4    1.39    0.18 
  -7   6  -4    1.26    0.16 
   7  -6   4    1.68    0.21 
   7  -6   4    1.53    0.17 
   8  -6   4    0.40    0.13 
 -13  -5   4    0.05    0.09 
  12   5  -4    0.64    0.13 
  12   5  -4    0.62    0.13 
 -12  -5   4    0.94    0.12 
 -12  -5   4    0.72    0.14 
  11   5  -4    0.16    0.09 
  11   5  -4   -0.07    0.07 
  11   5  -4   -0.08    0.09 
 -11  -5   4    0.13    0.09 
 -11  -5   4    0.02    0.07 
  10   5  -4    0.25    0.10 
  10   5  -4    0.22    0.08 
  10   5  -4    0.20    0.08 
 -10  -5   4    0.39    0.08 
 -10  -5   4    0.22    0.09 
   9   5  -4    0.27    0.08 
   9   5  -4    0.12    0.07 
   9   5  -4    0.06    0.07 
  -9  -5   4    0.33    0.07 
  -9  -5   4    0.17    0.08 
   8   5  -4    0.89    0.10 
   8   5  -4    1.04    0.11 
   8   5  -4    0.88    0.12 
  -8  -5   4    1.15    0.11 
  -8  -5   4    0.99    0.10 
   7   5  -4    0.07    0.05 
   7   5  -4    0.16    0.06 
   7   5  -4    0.10    0.06 
  -7  -5   4    0.11    0.05 
   6   5  -4    0.15    0.05 
   6   5  -4    0.08    0.05 
   6   5  -4    0.03    0.05 
  -6  -5   4    0.10    0.05 
   5   5  -4    2.57    0.12 
   5   5  -4    2.35    0.13 
   5   5  -4    2.37    0.12 
  -5  -5   4    2.40    0.12 
   4   5  -4    1.43    0.10 
   4   5  -4    1.42    0.08 
   4   5  -4    1.37    0.05 
   4   5  -4    1.54    0.06 
   4   5  -4    1.13    0.11 
   4   5  -4    1.34    0.09 
  -4  -5   4    1.44    0.09 
  -4  -5   4    1.43    0.06 
   3   5  -4    3.97    0.14 
   3   5  -4    4.05    0.13 
   3   5  -4    3.72    0.14 
   3   5  -4    3.84    0.16 
  -3  -5   4    3.84    0.14 
  -3  -5   4    4.08    0.12 
   2   5  -4   28.23    0.66 
   2   5  -4   28.74    0.62 
   2   5  -4   28.59    0.63 
   2   5  -4   28.19    0.65 
  -2  -5   4   28.55    0.63 
   1   5  -4    3.67    0.13 
   1   5  -4    3.42    0.14 
   1   5  -4    3.65    0.12 
   1   5  -4    3.59    0.14 
  -1  -5   4    3.62    0.14 
   0   5  -4    3.55    0.12 
   0   5  -4    3.22    0.14 
   0   5  -4    3.54    0.12 
   0   5  -4    3.54    0.14 
   0  -5   4    3.42    0.14 
   0  -5   4    3.54    0.13 
  -1   5  -4    4.22    0.17 
  -1   5  -4    3.69    0.16 
  -1   5  -4    4.29    0.15 
  -1   5  -4    4.13    0.14 
   1  -5   4    4.07    0.17 
   1  -5   4    4.44    0.15 
  -2   5  -4    0.29    0.07 
  -2   5  -4    0.34    0.06 
  -2   5  -4    0.33    0.07 
   2  -5   4    0.41    0.09 
   2  -5   4    0.27    0.06 
  -3   5  -4    0.14    0.07 
  -3   5  -4    0.15    0.05 
  -3   5  -4   -0.04    0.06 
   3  -5   4    0.12    0.06 
   3  -5   4    0.14    0.07 
  -4   5  -4    0.83    0.11 
  -4   5  -4    0.92    0.10 
  -4   5  -4    1.05    0.11 
   4  -5   4    0.84    0.10 
   4  -5   4    1.10    0.14 
  -5   5  -4    0.81    0.10 
  -5   5  -4    0.98    0.13 
  -5   5  -4    0.91    0.12 
   5  -5   4    0.67    0.11 
   5  -5   4    0.85    0.13 
  -6   5  -4    2.44    0.17 
  -6   5  -4    2.60    0.19 
  -6   5  -4    2.83    0.21 
   6  -5   4    2.19    0.19 
   6  -5   4    2.98    0.23 
  -7   5  -4    0.78    0.13 
  -7   5  -4    0.76    0.13 
  -7   5  -4    0.72    0.15 
   7  -5   4    1.04    0.16 
   7  -5   4    0.86    0.13 
  -8   5  -4    1.13    0.18 
  -8   5  -4    1.34    0.17 
   8  -5   4    1.38    0.17 
   8  -5   4    1.58    0.20 
 -13  -4   4    0.39    0.11 
  12   4  -4    0.08    0.10 
  12   4  -4    0.11    0.10 
 -12  -4   4    0.16    0.09 
 -12  -4   4    0.08    0.09 
  11   4  -4    0.70    0.12 
  11   4  -4    0.77    0.13 
 -11  -4   4    0.84    0.14 
 -11  -4   4    0.76    0.11 
  10   4  -4    0.12    0.08 
  10   4  -4    0.23    0.08 
  10   4  -4    0.21    0.10 
 -10  -4   4    0.17    0.09 
 -10  -4   4    0.20    0.08 
   9   4  -4    0.10    0.08 
   9   4  -4    0.18    0.08 
   9   4  -4    0.13    0.07 
  -9  -4   4    0.19    0.08 
  -9  -4   4    0.09    0.06 
   8   4  -4    0.52    0.10 
   8   4  -4    0.45    0.09 
   8   4  -4    0.53    0.08 
  -8  -4   4    0.53    0.08 
  -8  -4   4    0.49    0.09 
   7   4  -4    0.81    0.09 
   7   4  -4    0.92    0.10 
   7   4  -4    0.80    0.05 
   7   4  -4    0.93    0.09 
  -7  -4   4    0.74    0.08 
  -7  -4   4    0.96    0.10 
   6   4  -4    0.16    0.05 
   6   4  -4    0.08    0.05 
   6   4  -4    0.13    0.02 
   6   4  -4    0.11    0.02 
   6   4  -4    0.17    0.06 
  -6  -4   4    0.12    0.05 
   5   4  -4    0.53    0.07 
   5   4  -4    0.76    0.07 
   5   4  -4    0.57    0.04 
   5   4  -4    0.62    0.04 
   5   4  -4    0.54    0.07 
  -5  -4   4    0.50    0.06 
   4   4  -4    3.12    0.12 
   4   4  -4    3.06    0.14 
   4   4  -4    3.02    0.12 
   4   4  -4    3.34    0.09 
   4   4  -4    3.09    0.09 
  -4  -4   4    2.98    0.12 
   3   4  -4    4.02    0.15 
   3   4  -4    3.91    0.14 
   3   4  -4    4.14    0.13 
   3   4  -4    4.04    0.13 
   3   4  -4    4.15    0.11 
  -3  -4   4    4.27    0.12 
  -3  -4   4    4.17    0.14 
   2   4  -4    0.27    0.06 
   2   4  -4    0.17    0.04 
   2   4  -4    0.09    0.03 
   2   4  -4    0.24    0.04 
  -2  -4   4    0.15    0.03 
  -2  -4   4    0.20    0.04 
   1   4  -4   25.69    0.59 
   1   4  -4   26.35    0.57 
   1   4  -4   25.65    0.60 
   1   4  -4   26.18    0.57 
  -1  -4   4   26.31    0.58 
   0   4  -4   17.74    0.43 
   0   4  -4   17.92    0.42 
   0   4  -4   17.86    0.41 
   0   4  -4   18.03    0.43 
   0  -4   4   18.37    0.42 
   0  -4   4   18.59    0.44 
  -1   4  -4    0.95    0.08 
  -1   4  -4    0.98    0.08 
  -1   4  -4    0.78    0.09 
  -1   4  -4    0.80    0.06 
   1  -4   4    0.97    0.07 
   1  -4   4    1.10    0.09 
  -2   4  -4    9.33    0.27 
  -2   4  -4    8.71    0.26 
  -2   4  -4    8.71    0.24 
   2  -4   4    8.79    0.25 
   2  -4   4    9.22    0.28 
  -3   4  -4    7.24    0.24 
  -3   4  -4    7.25    0.22 
  -3   4  -4    7.14    0.24 
   3  -4   4    7.44    0.24 
   3  -4   4    6.81    0.25 
  -4   4  -4    9.36    0.29 
  -4   4  -4    8.25    0.26 
  -4   4  -4    9.51    0.29 
   4  -4   4    8.78    0.28 
   4  -4   4    8.22    0.30 
  -5   4  -4    0.37    0.09 
  -5   4  -4    0.58    0.10 
  -5   4  -4    0.43    0.07 
   5  -4   4    0.54    0.10 
   5  -4   4    0.62    0.11 
  -6   4  -4    0.13    0.07 
  -6   4  -4    0.11    0.08 
  -6   4  -4   -0.04    0.08 
   6  -4   4    0.16    0.09 
   6  -4   4    0.14    0.08 
  -7   4  -4    0.02    0.09 
  -7   4  -4    0.06    0.07 
  -7   4  -4   -0.22    0.09 
   7  -4   4   -0.17    0.09 
   7  -4   4    0.13    0.09 
  -9   4  -4    0.40    0.22 
  -9   4  -4   -0.23    0.10 
   9  -4   4    0.17    0.13 
   9  -4   4    0.01    0.11 
 -13  -3   4   -0.12    0.10 
  12   3  -4    0.21    0.11 
  12   3  -4    0.07    0.11 
 -12  -3   4    0.25    0.10 
 -12  -3   4    0.29    0.12 
  11   3  -4    0.56    0.12 
  11   3  -4    0.54    0.13 
 -11  -3   4    0.66    0.11 
 -11  -3   4    0.56    0.12 
  10   3  -4    1.17    0.14 
  10   3  -4    1.14    0.14 
 -10  -3   4    1.32    0.13 
 -10  -3   4    1.36    0.15 
   9   3  -4    0.02    0.07 
   9   3  -4    0.02    0.07 
  -9  -3   4   -0.05    0.05 
  -9  -3   4   -0.01    0.07 
   8   3  -4    9.14    0.30 
   8   3  -4    9.27    0.31 
   8   3  -4    9.25    0.28 
   8   3  -4    9.33    0.25 
  -8  -3   4    9.50    0.31 
  -8  -3   4    8.99    0.28 
   7   3  -4   11.45    0.34 
   7   3  -4   11.22    0.33 
   7   3  -4   11.04    0.31 
   7   3  -4   11.33    0.28 
  -7  -3   4   11.15    0.31 
  -7  -3   4   10.80    0.33 
   6   3  -4    1.71    0.10 
   6   3  -4    1.80    0.12 
   6   3  -4    1.73    0.12 
   6   3  -4    1.73    0.08 
  -6  -3   4    1.53    0.09 
  -6  -3   4    1.51    0.11 
   5   3  -4    2.96    0.10 
   5   3  -4    2.68    0.14 
   5   3  -4    3.10    0.14 
   5   3  -4    3.02    0.10 
   5   3  -4    2.99    0.12 
  -5  -3   4    3.03    0.10 
  -5  -3   4    3.04    0.13 
   4   3  -4    1.30    0.06 
   4   3  -4    1.29    0.06 
   4   3  -4    1.24    0.09 
   4   3  -4    1.28    0.07 
   4   3  -4    1.34    0.09 
  -4  -3   4    1.42    0.08 
   3   3  -4    0.06    0.03 
   3   3  -4    0.05    0.02 
   3   3  -4   -0.01    0.02 
   3   3  -4   -0.02    0.04 
   3   3  -4   -0.02    0.03 
  -3  -3   4    0.02    0.02 
  -3  -3   4    0.00    0.03 
   2   3  -4    2.79    0.10 
   2   3  -4    2.94    0.09 
   2   3  -4    2.84    0.11 
   2   3  -4    2.70    0.10 
   2   3  -4    2.91    0.10 
  -2  -3   4    2.95    0.10 
  -2  -3   4    2.94    0.10 
   1   3  -4   21.60    0.48 
   1   3  -4   21.56    0.49 
   1   3  -4   21.68    0.50 
   1   3  -4   22.13    0.47 
  -1  -3   4   22.17    0.47 
  -1  -3   4   21.96    0.49 
  -1  -3   4   22.03    0.47 
   0   3  -4   25.70    0.57 
   0   3  -4   26.02    0.57 
   0   3  -4   25.54    0.55 
   0   3  -4   25.13    0.58 
   0  -3   4   26.12    0.55 
   0  -3   4   26.13    0.58 
   0  -3   4   26.15    0.57 
  -1   3  -4    0.15    0.04 
  -1   3  -4    0.19    0.03 
  -1   3  -4    0.10    0.04 
  -1   3  -4    0.15    0.05 
   1  -3   4    0.15    0.04 
   1  -3   4    0.17    0.04 
   1  -3   4    0.17    0.04 
  -2   3  -4   49.99    1.06 
  -2   3  -4   50.46    1.09 
  -2   3  -4   50.82    1.10 
   2  -3   4   50.26    1.10 
   2  -3   4   50.51    1.09 
  -3   3  -4   14.50    0.35 
  -3   3  -4   14.06    0.37 
  -3   3  -4   13.97    0.37 
   3  -3   4   14.34    0.37 
   3  -3   4   14.09    0.39 
  -4   3  -4   10.89    0.31 
  -4   3  -4   10.44    0.28 
  -4   3  -4   10.19    0.30 
   4  -3   4   10.11    0.30 
   4  -3   4    9.98    0.32 
  -5   3  -4    2.26    0.13 
  -5   3  -4    2.33    0.15 
  -5   3  -4    2.40    0.15 
   5  -3   4    2.38    0.16 
   5  -3   4    2.41    0.15 
  -6   3  -4    0.28    0.08 
  -6   3  -4    0.45    0.09 
  -6   3  -4    0.27    0.07 
   6  -3   4    0.17    0.08 
   6  -3   4    0.26    0.10 
  -7   3  -4    0.09    0.08 
  -7   3  -4    0.28    0.09 
  -7   3  -4   -0.12    0.06 
   7  -3   4    0.15    0.09 
   7  -3   4   -0.03    0.09 
  -8   3  -4    0.03    0.09 
  -8   3  -4   -0.09    0.10 
  -8   3  -4    0.07    0.08 
   8  -3   4   -0.10    0.09 
   8  -3   4    0.13    0.10 
  -9   3  -4    0.09    0.10 
  -9   3  -4    0.05    0.11 
  -9   3  -4    0.16    0.10 
   9  -3   4    0.27    0.13 
   9  -3   4   -0.07    0.10 
 -10   3  -4    0.10    0.12 
  10  -3   4    0.28    0.15 
  12   2  -4   -0.07    0.11 
  12   2  -4   -0.04    0.10 
 -12  -2   4    0.05    0.09 
 -12  -2   4   -0.03    0.09 
  11   2  -4   -0.10    0.10 
  11   2  -4   -0.09    0.07 
 -11  -2   4   -0.06    0.09 
 -11  -2   4    0.08    0.08 
  10   2  -4    0.04    0.08 
  10   2  -4   -0.13    0.08 
 -10  -2   4    0.04    0.07 
 -10  -2   4    0.02    0.08 
   9   2  -4    1.06    0.10 
   9   2  -4    0.99    0.12 
   9   2  -4    1.01    0.13 
  -9  -2   4    0.79    0.11 
  -9  -2   4    0.94    0.10 
   8   2  -4    0.55    0.10 
   8   2  -4    0.74    0.08 
   8   2  -4    0.84    0.11 
  -8  -2   4    0.97    0.10 
  -8  -2   4    0.48    0.09 
   7   2  -4    1.81    0.13 
   7   2  -4    2.01    0.13 
   7   2  -4    1.86    0.10 
  -7  -2   4    1.49    0.13 
  -7  -2   4    1.72    0.11 
   6   2  -4   14.64    0.36 
   6   2  -4   14.39    0.35 
   6   2  -4   13.95    0.38 
   6   2  -4   13.64    0.38 
  -6  -2   4   14.79    0.39 
  -6  -2   4   14.31    0.35 
   5   2  -4    9.21    0.27 
   5   2  -4    9.20    0.23 
   5   2  -4    9.39    0.27 
   5   2  -4    9.30    0.24 
  -5  -2   4    9.07    0.26 
  -5  -2   4    9.33    0.24 
   4   2  -4    0.03    0.04 
   4   2  -4    0.00    0.03 
   4   2  -4   -0.04    0.04 
   4   2  -4    0.01    0.03 
  -4  -2   4   -0.05    0.04 
   3   2  -4    2.73    0.09 
   3   2  -4    2.52    0.10 
   3   2  -4    2.58    0.09 
   3   2  -4    2.63    0.09 
   3   2  -4    2.72    0.11 
  -3  -2   4    2.63    0.10 
  -3  -2   4    2.61    0.09 
   2   2  -4    5.34    0.16 
   2   2  -4    5.43    0.14 
   2   2  -4    5.32    0.14 
   2   2  -4    5.40    0.14 
   2   2  -4    5.36    0.15 
   2   2  -4    5.81    0.16 
  -2  -2   4    5.41    0.15 
  -2  -2   4    5.41    0.15 
  -2  -2   4    5.24    0.14 
  -2  -2   4    5.59    0.15 
   1   2  -4    2.44    0.09 
   1   2  -4    2.18    0.09 
   1   2  -4    2.37    0.09 
   1   2  -4    2.26    0.08 
  -1  -2   4    2.21    0.08 
  -1  -2   4    2.30    0.07 
  -1  -2   4    2.24    0.08 
  -1  -2   4    2.35    0.07 
   0   2  -4    4.75    0.15 
   0   2  -4    4.71    0.14 
   0   2  -4    5.05    0.14 
   0   2  -4    5.01    0.12 
   0  -2   4    4.91    0.14 
   0  -2   4    5.01    0.12 
   0  -2   4    4.86    0.14 
  -1   2  -4    2.53    0.10 
  -1   2  -4    2.51    0.10 
  -1   2  -4    2.58    0.08 
  -1   2  -4    2.55    0.10 
   1  -2   4    2.89    0.11 
   1  -2   4    2.70    0.08 
   1  -2   4    2.72    0.10 
  -2   2  -4    4.32    0.15 
  -2   2  -4    4.10    0.12 
  -2   2  -4    4.00    0.14 
   2  -2   4    4.03    0.12 
   2  -2   4    3.85    0.15 
   2  -2   4    4.03    0.14 
  -3   2  -4   14.47    0.37 
  -3   2  -4   15.13    0.35 
   3  -2   4   14.46    0.38 
   3  -2   4   14.46    0.37 
  -4   2  -4   25.08    0.59 
  -4   2  -4   25.00    0.58 
  -4   2  -4   24.76    0.57 
   4  -2   4   24.88    0.60 
   4  -2   4   24.80    0.59 
  -5   2  -4    3.18    0.14 
  -5   2  -4    3.19    0.15 
  -5   2  -4    3.00    0.14 
   5  -2   4    2.94    0.15 
   5  -2   4    3.26    0.16 
  -6   2  -4    0.42    0.08 
  -6   2  -4    0.36    0.08 
  -6   2  -4    0.30    0.08 
   6  -2   4    0.42    0.08 
   6  -2   4    0.35    0.08 
   6  -2   4    0.11    0.07 
  -7   2  -4    2.19    0.16 
  -7   2  -4    2.15    0.15 
  -7   2  -4    1.90    0.14 
   7  -2   4    2.15    0.17 
   7  -2   4    1.96    0.16 
   7  -2   4    2.34    0.18 
  -8   2  -4    0.20    0.09 
  -8   2  -4    0.15    0.08 
  -8   2  -4    0.16    0.08 
   8  -2   4    0.17    0.10 
   8  -2   4    0.26    0.10 
   8  -2   4    0.34    0.11 
  -9   2  -4    0.14    0.09 
  -9   2  -4    0.01    0.09 
  -9   2  -4    0.18    0.09 
   9  -2   4   -0.07    0.11 
   9  -2   4    0.05    0.11 
 -10   2  -4    0.02    0.10 
 -10   2  -4    0.30    0.11 
 -10   2  -4    0.20    0.12 
  10  -2   4    0.13    0.13 
  10  -2   4    0.43    0.13 
  12   1  -4    0.01    0.10 
 -12  -1   4    0.15    0.10 
  11   1  -4    0.00    0.10 
  11   1  -4   -0.02    0.09 
 -11  -1   4    0.07    0.10 
 -11  -1   4    0.21    0.09 
  10   1  -4   -0.04    0.08 
  10   1  -4   -0.05    0.07 
  10   1  -4   -0.10    0.09 
 -10  -1   4    0.05    0.08 
 -10  -1   4    0.10    0.09 
   9   1  -4   -0.01    0.07 
   9   1  -4   -0.05    0.06 
   9   1  -4   -0.08    0.08 
  -9  -1   4    0.01    0.07 
  -9  -1   4   -0.07    0.06 
   8   1  -4    0.03    0.06 
   8   1  -4    0.13    0.08 
   8   1  -4    0.07    0.06 
  -8  -1   4    0.27    0.06 
  -8  -1   4    0.07    0.07 
   7   1  -4    2.08    0.13 
   7   1  -4    2.49    0.15 
   7   1  -4    2.33    0.12 
  -7  -1   4    2.10    0.14 
  -7  -1   4    2.15    0.12 
   6   1  -4    3.75    0.16 
   6   1  -4    3.98    0.17 
   6   1  -4    3.95    0.15 
  -6  -1   4    3.67    0.14 
  -6  -1   4    3.79    0.17 
   5   1  -4    0.26    0.06 
   5   1  -4    0.31    0.06 
   5   1  -4    0.20    0.05 
  -5  -1   4    0.21    0.04 
  -5  -1   4    0.19    0.05 
   4   1  -4   27.76    0.60 
   4   1  -4   27.46    0.61 
   4   1  -4   27.43    0.62 
   4   1  -4   27.73    0.62 
  -4  -1   4   27.97    0.62 
  -4  -1   4   26.44    0.59 
   3   1  -4    0.16    0.04 
   3   1  -4    0.18    0.04 
   3   1  -4    0.22    0.04 
   3   1  -4    0.18    0.03 
  -3  -1   4    0.23    0.03 
  -3  -1   4    0.19    0.04 
   2   1  -4    0.89    0.07 
   2   1  -4    0.87    0.04 
   2   1  -4    0.82    0.06 
   2   1  -4    0.80    0.06 
   2   1  -4    0.88    0.06 
  -2  -1   4    0.91    0.06 
  -2  -1   4    0.88    0.04 
  -2  -1   4    0.82    0.05 
   1   1  -4   34.50    0.72 
   1   1  -4   35.54    0.73 
   1   1  -4   34.38    0.75 
   1   1  -4   35.25    0.75 
   1   1  -4   34.68    0.74 
  -1  -1   4   35.29    0.73 
  -1  -1   4   35.90    0.72 
  -1  -1   4   34.89    0.74 
   0   1  -4   22.42    0.50 
   0   1  -4   23.34    0.48 
   0   1  -4   22.28    0.50 
   0  -1   4   22.90    0.50 
   0  -1   4   23.43    0.48 
  -1   1  -4    8.72    0.21 
  -1   1  -4    8.19    0.21 
  -1   1  -4    8.43    0.22 
  -1   1  -4    8.61    0.18 
   1  -1   4    8.78    0.22 
   1  -1   4    8.48    0.18 
   1  -1   4    8.21    0.22 
  -2   1  -4    1.04    0.07 
  -2   1  -4    0.96    0.06 
  -2   1  -4    1.07    0.05 
   2  -1   4    1.07    0.05 
   2  -1   4    1.08    0.07 
   2  -1   4    0.90    0.07 
  -3   1  -4    0.03    0.03 
  -3   1  -4    0.01    0.03 
  -3   1  -4    0.02    0.03 
   3  -1   4    0.00    0.03 
   3  -1   4   -0.03    0.04 
   3  -1   4    0.05    0.04 
  -4   1  -4    1.23    0.08 
  -4   1  -4    1.05    0.07 
  -4   1  -4    1.26    0.09 
   4  -1   4    1.17    0.09 
   4  -1   4    1.07    0.09 
   4  -1   4    1.09    0.09 
  -5   1  -4    0.22    0.06 
  -5   1  -4    0.29    0.05 
  -5   1  -4    0.18    0.06 
   5  -1   4    0.23    0.06 
   5  -1   4    0.16    0.06 
   5  -1   4    0.24    0.06 
  -6   1  -4    4.63    0.17 
  -6   1  -4    4.14    0.18 
  -6   1  -4    4.17    0.18 
   6  -1   4    4.10    0.18 
   6  -1   4    4.72    0.19 
   6  -1   4    4.48    0.19 
  -7   1  -4    6.13    0.24 
  -7   1  -4    6.19    0.23 
  -7   1  -4    6.25    0.23 
   7  -1   4    6.26    0.25 
   7  -1   4    5.63    0.24 
   7  -1   4    6.21    0.25 
  -8   1  -4    0.08    0.08 
  -8   1  -4   -0.03    0.06 
  -8   1  -4   -0.03    0.06 
   8  -1   4    0.09    0.09 
   8  -1   4   -0.05    0.07 
   8  -1   4    0.01    0.08 
  -9   1  -4    1.63    0.17 
  -9   1  -4    2.00    0.17 
  -9   1  -4    1.61    0.16 
   9  -1   4    1.57    0.17 
   9  -1   4    1.68    0.18 
   9  -1   4    1.74    0.18 
 -10   1  -4    0.39    0.12 
 -10   1  -4    0.33    0.12 
 -10   1  -4    0.35    0.11 
  10  -1   4    0.41    0.12 
  10  -1   4    0.47    0.13 
  10  -1   4    0.22    0.12 
 -11   1  -4    0.19    0.11 
 -11   1  -4    0.19    0.11 
  11  -1   4    0.30    0.12 
  11  -1   4    0.19    0.13 
 -12   0   4    0.00    0.11 
  11   0  -4    0.76    0.17 
  11   0  -4    0.41    0.11 
 -11   0   4    0.63    0.12 
 -11   0   4    0.44    0.13 
  10   0  -4    0.01    0.08 
  10   0  -4   -0.28    0.10 
  10   0  -4    0.15    0.08 
 -10   0   4    0.03    0.10 
 -10   0   4    0.07    0.08 
   9   0  -4   -0.06    0.06 
   9   0  -4   -0.02    0.08 
   9   0  -4   -0.18    0.08 
  -9   0   4    0.06    0.07 
  -9   0   4   -0.03    0.08 
   8   0  -4   -0.09    0.06 
   8   0  -4   -0.01    0.08 
   8   0  -4    0.07    0.07 
  -8   0   4    0.12    0.07 
  -8   0   4    0.06    0.06 
   7   0  -4    0.14    0.07 
   7   0  -4    0.19    0.07 
   7   0  -4    0.18    0.06 
  -7   0   4    0.17    0.06 
  -7   0   4    0.24    0.07 
   6   0  -4    0.03    0.05 
   6   0  -4   -0.07    0.05 
   6   0  -4    0.04    0.06 
  -6   0   4   -0.03    0.04 
  -6   0   4    0.04    0.05 
   5   0  -4    1.20    0.09 
   5   0  -4    0.99    0.10 
   5   0  -4    1.28    0.09 
  -5   0   4    1.08    0.08 
  -5   0   4    1.22    0.09 
   4   0  -4    4.75    0.15 
   4   0  -4    4.86    0.17 
   4   0  -4    4.75    0.16 
  -4   0   4    4.77    0.17 
  -4   0   4    4.75    0.14 
   3   0  -4    1.42    0.08 
   3   0  -4    1.36    0.09 
   3   0  -4    1.40    0.07 
  -3   0   4    1.34    0.06 
  -3   0   4    1.31    0.08 
   2   0  -4    8.78    0.22 
   2   0  -4    8.87    0.20 
   2   0  -4    9.08    0.23 
   2   0  -4    9.59    0.23 
  -2   0   4    9.22    0.20 
  -2   0   4    9.09    0.22 
  -2   0   4    9.09    0.23 
  -2   0   4    9.11    0.20 
   1   0  -4   62.23    1.25 
   1   0  -4   60.44    1.26 
   1   0  -4   59.98    1.25 
   1   0  -4   60.38    1.26 
   1   0  -4   61.34    1.26 
   1   0  -4   60.69    1.24 
  -1   0   4   60.16    1.25 
  -1   0   4   60.20    1.26 
  -1   0   4   60.98    1.27 
  -1   0   4   59.14    1.24 
  -1   0   4   61.10    1.25 
  -1   0   4   60.52    1.23 
   0   0  -4    4.82    0.11 
   0   0  -4    5.17    0.14 
   0   0  -4    5.01    0.14 
   0   0  -4    4.90    0.11 
   0   0  -4    4.86    0.13 
   0   0   4    4.90    0.14 
   0   0   4    4.94    0.11 
   0   0   4    4.83    0.11 
   0   0   4    5.03    0.14 
   0   0   4    4.78    0.13 
  -1   0  -4   18.44    0.38 
  -1   0  -4   17.99    0.40 
  -1   0  -4   18.05    0.38 
  -1   0  -4   17.96    0.40 
  -1   0  -4   17.89    0.39 
   1   0   4   18.02    0.38 
   1   0   4   17.95    0.41 
   1   0   4   17.95    0.40 
   1   0   4   18.12    0.39 
  -2   0  -4    6.43    0.15 
  -2   0  -4    6.45    0.15 
  -2   0  -4    6.22    0.17 
  -2   0  -4    6.42    0.16 
   2   0   4    6.36    0.15 
   2   0   4    6.15    0.18 
   2   0   4    6.45    0.18 
   2   0   4    6.50    0.18 
  -3   0  -4    7.08    0.18 
  -3   0  -4    6.68    0.19 
  -3   0  -4    6.80    0.20 
   3   0   4    6.59    0.20 
   3   0   4    6.92    0.20 
   3   0   4    6.75    0.20 
  -4   0  -4    0.17    0.05 
  -4   0  -4    0.22    0.04 
  -4   0  -4    0.19    0.04 
   4   0   4    0.15    0.04 
   4   0   4    0.11    0.04 
   4   0   4    0.11    0.05 
  -5   0  -4    0.09    0.04 
  -5   0  -4    0.11    0.04 
  -5   0  -4    0.05    0.04 
   5   0   4    0.01    0.04 
   5   0   4   -0.06    0.04 
   5   0   4    0.08    0.05 
  -6   0  -4    0.03    0.05 
  -6   0  -4    0.02    0.05 
  -6   0  -4    0.00    0.05 
   6   0   4    0.03    0.05 
   6   0   4    0.03    0.06 
   6   0   4    0.11    0.06 
  -7   0  -4    0.16    0.06 
  -7   0  -4    0.16    0.06 
  -7   0  -4    0.22    0.07 
   7   0   4    0.26    0.07 
   7   0   4    0.07    0.06 
   7   0   4    0.25    0.08 
  -8   0  -4    0.29    0.07 
  -8   0  -4    0.35    0.08 
  -8   0  -4    0.47    0.09 
   8   0   4    0.51    0.10 
   8   0   4    0.52    0.10 
   8   0   4    0.51    0.09 
  -9   0  -4   -0.05    0.07 
  -9   0  -4    0.14    0.08 
  -9   0  -4    0.04    0.07 
   9   0   4    0.02    0.08 
   9   0   4   -0.04    0.09 
   9   0   4    0.10    0.09 
 -10   0  -4    0.39    0.11 
 -10   0  -4    0.33    0.10 
 -10   0  -4    0.40    0.11 
  10   0   4    0.47    0.12 
  10   0   4    0.60    0.14 
  10   0   4    0.40    0.11 
 -11   0  -4    1.01    0.15 
 -11   0  -4    0.87    0.14 
 -11   0  -4    1.06    0.16 
  11   0   4    1.01    0.17 
  11   0   4    1.08    0.15 
  11   0   4    1.13    0.17 
 -12   0  -4   -0.08    0.10 
  12   0   4   -0.06    0.12 
  11  -1  -4    0.12    0.10 
  11  -1  -4    0.04    0.13 
 -11   1   4    0.19    0.12 
 -11   1   4    0.13    0.10 
  10  -1  -4    0.15    0.08 
  10  -1  -4    0.29    0.13 
  10  -1  -4    0.14    0.09 
 -10   1   4    0.30    0.10 
 -10   1   4    0.34    0.09 
 -10   1   4    0.32    0.12 
   9  -1  -4    0.33    0.11 
   9  -1  -4    0.33    0.09 
   9  -1  -4    0.47    0.10 
  -9   1   4    0.53    0.10 
  -9   1   4    0.45    0.12 
   8  -1  -4    0.03    0.07 
   8  -1  -4   -0.08    0.07 
   8  -1  -4   -0.03    0.06 
  -8   1   4    0.09    0.06 
  -8   1   4    0.06    0.08 
   7  -1  -4    0.49    0.08 
   7  -1  -4    0.42    0.09 
   7  -1  -4    0.43    0.08 
  -7   1   4    0.38    0.09 
  -7   1   4    0.61    0.08 
   6  -1  -4    0.09    0.06 
   6  -1  -4    0.18    0.05 
   6  -1  -4    0.01    0.06 
  -6   1   4    0.11    0.05 
  -6   1   4    0.11    0.06 
   5  -1  -4    0.06    0.06 
   5  -1  -4   -0.01    0.04 
   5  -1  -4   -0.04    0.04 
  -5   1   4    0.03    0.04 
  -5   1   4    0.00    0.04 
   4  -1  -4    0.06    0.05 
   4  -1  -4    0.05    0.05 
   4  -1  -4    0.09    0.04 
  -4   1   4    0.14    0.04 
  -4   1   4    0.15    0.05 
   3  -1  -4    4.52    0.16 
   3  -1  -4    4.68    0.15 
   3  -1  -4    4.85    0.14 
  -3   1   4    4.74    0.13 
  -3   1   4    4.48    0.15 
   2  -1  -4   28.11    0.59 
   2  -1  -4   28.10    0.62 
   2  -1  -4   28.11    0.59 
   2  -1  -4   28.10    0.61 
  -2   1   4   27.50    0.61 
  -2   1   4   27.66    0.59 
  -2   1   4   27.83    0.59 
   1  -1  -4    9.34    0.21 
   1  -1  -4    9.48    0.20 
   1  -1  -4    9.45    0.24 
   1  -1  -4    9.14    0.23 
  -1   1   4    9.19    0.20 
  -1   1   4    9.22    0.23 
  -1   1   4    9.37    0.21 
   0  -1  -4   20.26    0.42 
   0  -1  -4   20.28    0.44 
   0  -1  -4   20.17    0.43 
   0  -1  -4   20.96    0.44 
   0  -1  -4   20.19    0.45 
   0   1   4   19.99    0.43 
   0   1   4   19.85    0.45 
   0   1   4   20.66    0.44 
   0   1   4   20.09    0.44 
   0   1   4   19.83    0.42 
  -1  -1  -4    3.39    0.09 
  -1  -1  -4    3.52    0.09 
  -1  -1  -4    3.19    0.09 
  -1  -1  -4    3.44    0.09 
  -1  -1  -4    3.43    0.10 
  -1  -1  -4    3.31    0.10 
  -1  -1  -4    3.38    0.10 
   1   1   4    3.52    0.10 
   1   1   4    3.37    0.10 
   1   1   4    3.18    0.09 
   1   1   4    3.28    0.10 
   1   1   4    3.39    0.11 
   1   1   4    3.37    0.11 
   1   1   4    3.35    0.10 
  -2  -1  -4   18.12    0.41 
  -2  -1  -4   18.49    0.40 
  -2  -1  -4   17.73    0.39 
  -2  -1  -4   18.39    0.40 
   2   1   4   17.53    0.41 
   2   1   4   18.65    0.40 
   2   1   4   17.94    0.41 
   2   1   4   18.05    0.40 
   2   1   4   18.01    0.41 
  -3  -1  -4   19.21    0.43 
  -3  -1  -4   19.60    0.42 
  -3  -1  -4   18.09    0.43 
   3   1   4   18.77    0.43 
   3   1   4   18.98    0.44 
   3   1   4   18.68    0.43 
   3   1   4   18.76    0.43 
  -4  -1  -4    8.30    0.22 
  -4  -1  -4    8.42    0.22 
  -4  -1  -4    8.40    0.24 
   4   1   4    8.48    0.24 
   4   1   4    8.71    0.24 
   4   1   4    8.51    0.23 
  -5  -1  -4    0.41    0.06 
  -5  -1  -4    0.37    0.05 
  -5  -1  -4    0.43    0.06 
   5   1   4    0.39    0.06 
   5   1   4    0.36    0.06 
   5   1   4    0.53    0.07 
  -6  -1  -4    1.24    0.11 
  -6  -1  -4    1.24    0.10 
  -6  -1  -4    1.49    0.10 
   6   1   4    1.56    0.12 
   6   1   4    1.40    0.11 
   6   1   4    1.32    0.10 
  -7  -1  -4    0.12    0.05 
  -7  -1  -4    0.10    0.06 
  -7  -1  -4    0.15    0.06 
   7   1   4    0.06    0.06 
   7   1   4    0.05    0.06 
   7   1   4    0.01    0.05 
  -8  -1  -4    0.04    0.06 
  -8  -1  -4    0.00    0.06 
  -8  -1  -4   -0.02    0.06 
   8   1   4    0.01    0.07 
   8   1   4   -0.09    0.06 
  -9  -1  -4   -0.03    0.06 
  -9  -1  -4   -0.09    0.07 
  -9  -1  -4    0.03    0.08 
   9   1   4    0.05    0.07 
   9   1   4   -0.01    0.08 
   9   1   4   -0.04    0.08 
 -10  -1  -4    1.03    0.13 
 -10  -1  -4    0.49    0.10 
 -10  -1  -4    0.90    0.14 
  10   1   4    0.68    0.12 
  10   1   4    0.85    0.14 
  10   1   4    0.59    0.13 
 -11  -1  -4    0.26    0.11 
 -11  -1  -4    0.16    0.10 
 -11  -1  -4    0.25    0.10 
  11   1   4    0.14    0.11 
  11   1   4    0.27    0.10 
  11   1   4    0.35    0.13 
 -12  -1  -4    0.13    0.12 
 -12  -1  -4    0.14    0.10 
  12   1   4    0.10    0.12 
  11  -2  -4    0.08    0.10 
 -11   2   4    0.10    0.11 
  10  -2  -4   -0.04    0.08 
  10  -2  -4    0.00    0.11 
 -10   2   4    0.05    0.09 
 -10   2   4    0.03    0.10 
   9  -2  -4   -0.02    0.09 
   9  -2  -4   -0.01    0.08 
  -9   2   4    0.00    0.09 
  -9   2   4   -0.03    0.08 
  -9   2   4    0.00    0.07 
   8  -2  -4    0.27    0.08 
   8  -2  -4    0.37    0.10 
   8  -2  -4    0.33    0.08 
  -8   2   4    0.22    0.08 
  -8   2   4    0.18    0.09 
  -8   2   4    0.38    0.08 
   7  -2  -4    0.60    0.08 
   7  -2  -4    0.25    0.08 
   7  -2  -4    0.40    0.08 
  -7   2   4    0.35    0.09 
  -7   2   4    0.54    0.08 
  -7   2   4    0.54    0.08 
   6  -2  -4    0.33    0.09 
   6  -2  -4    0.35    0.06 
   6  -2  -4    0.26    0.07 
  -6   2   4    0.29    0.06 
  -6   2   4    0.37    0.08 
   5  -2  -4    0.04    0.05 
   5  -2  -4   -0.02    0.05 
   5  -2  -4   -0.03    0.04 
  -5   2   4   -0.03    0.05 
  -5   2   4   -0.01    0.04 
   4  -2  -4    0.17    0.04 
   4  -2  -4    0.14    0.06 
   4  -2  -4    0.15    0.05 
  -4   2   4    0.25    0.06 
  -4   2   4    0.15    0.04 
   3  -2  -4    2.07    0.08 
   3  -2  -4    1.99    0.12 
   3  -2  -4    2.24    0.11 
  -3   2   4    2.14    0.11 
  -3   2   4    2.09    0.09 
   2  -2  -4    0.03    0.02 
   2  -2  -4   -0.07    0.03 
   2  -2  -4   -0.01    0.04 
  -2   2   4    0.00    0.03 
  -2   2   4    0.03    0.04 
  -2   2   4    0.00    0.02 
   1  -2  -4    1.55    0.08 
   1  -2  -4    1.53    0.06 
   1  -2  -4    1.58    0.04 
   1  -2  -4    1.52    0.07 
  -1   2   4    1.54    0.04 
  -1   2   4    1.54    0.06 
  -1   2   4    1.49    0.08 
   0  -2  -4    0.36    0.03 
   0  -2  -4    0.33    0.04 
   0  -2  -4    0.38    0.02 
   0  -2  -4    0.34    0.02 
   0  -2  -4    0.46    0.04 
   0   2   4    0.36    0.03 
   0   2   4    0.36    0.04 
   0   2   4    0.37    0.04 
  -1  -2  -4    2.27    0.09 
  -1  -2  -4    2.32    0.07 
  -1  -2  -4    2.18    0.08 
  -1  -2  -4    2.24    0.07 
  -1  -2  -4    2.23    0.08 
  -1  -2  -4    2.33    0.07 
   1   2   4    2.33    0.08 
   1   2   4    2.24    0.07 
   1   2   4    2.21    0.09 
   1   2   4    2.27    0.09 
   1   2   4    2.15    0.07 
  -2  -2  -4   10.07    0.24 
   2   2   4   10.00    0.24 
   2   2   4    9.85    0.24 
   2   2   4   10.62    0.25 
   2   2   4    9.82    0.24 
   2   2   4   10.22    0.25 
  -3  -2  -4    6.62    0.18 
  -3  -2  -4    6.75    0.18 
   3   2   4    6.51    0.18 
   3   2   4    6.63    0.18 
   3   2   4    6.66    0.18 
   3   2   4    6.89    0.18 
   3   2   4    6.55    0.18 
  -4  -2  -4    7.26    0.20 
  -4  -2  -4    7.72    0.21 
   4   2   4    7.19    0.21 
   4   2   4    7.09    0.20 
   4   2   4    7.45    0.20 
   4   2   4    7.56    0.21 
  -5  -2  -4    8.94    0.25 
  -5  -2  -4    8.87    0.24 
   5   2   4    8.88    0.25 
   5   2   4    8.85    0.24 
   5   2   4    8.73    0.24 
   5   2   4    9.01    0.26 
  -6  -2  -4    3.21    0.13 
  -6  -2  -4    2.90    0.13 
   6   2   4    3.04    0.13 
   6   2   4    2.82    0.14 
   6   2   4    2.87    0.14 
  -7  -2  -4    0.60    0.08 
  -7  -2  -4    0.41    0.07 
   7   2   4    0.51    0.07 
   7   2   4    0.64    0.09 
   7   2   4    0.91    0.10 
  -8  -2  -4   -0.01    0.06 
  -8  -2  -4   -0.01    0.06 
   8   2   4   -0.06    0.06 
   8   2   4   -0.03    0.06 
   8   2   4    0.03    0.05 
  -9  -2  -4    0.47    0.09 
  -9  -2  -4    0.46    0.09 
  -9  -2  -4    0.47    0.09 
   9   2   4    0.56    0.10 
   9   2   4    0.68    0.10 
   9   2   4    0.28    0.09 
 -10  -2  -4   -0.02    0.07 
 -10  -2  -4    0.07    0.09 
 -10  -2  -4   -0.04    0.07 
  10   2   4   -0.02    0.07 
  10   2   4    0.09    0.09 
  10   2   4    0.02    0.09 
 -11  -2  -4   -0.03    0.08 
 -11  -2  -4    0.01    0.08 
 -11  -2  -4    0.11    0.09 
  11   2   4    0.05    0.10 
  11   2   4   -0.08    0.08 
 -12  -2  -4    0.18    0.12 
 -12  -2  -4    0.12    0.10 
 -12  -2  -4    0.10    0.10 
  12   2   4    0.08    0.12 
  12   2   4    0.12    0.11 
  10  -3  -4    0.08    0.11 
  10  -3  -4   -0.02    0.09 
 -10   3   4   -0.03    0.09 
 -10   3   4    0.06    0.12 
   9  -3  -4   -0.02    0.09 
   9  -3  -4    0.13    0.11 
  -9   3   4    0.13    0.10 
  -9   3   4    0.02    0.09 
   8  -3  -4    0.06    0.09 
   8  -3  -4    0.15    0.09 
  -8   3   4    0.07    0.09 
  -8   3   4    0.02    0.08 
   7  -3  -4    0.13    0.08 
   7  -3  -4    0.21    0.09 
   7  -3  -4    0.15    0.06 
  -7   3   4    0.14    0.06 
  -7   3   4    0.05    0.08 
  -7   3   4    0.01    0.06 
   6  -3  -4    1.08    0.10 
   6  -3  -4    1.38    0.14 
   6  -3  -4    1.03    0.11 
  -6   3   4    1.33    0.12 
  -6   3   4    0.87    0.11 
  -6   3   4    1.13    0.09 
   5  -3  -4    0.13    0.06 
   5  -3  -4    0.19    0.08 
   5  -3  -4    0.20    0.05 
  -5   3   4    0.25    0.07 
  -5   3   4    0.14    0.05 
  -5   3   4    0.15    0.06 
   4  -3  -4    0.53    0.06 
   4  -3  -4    0.65    0.08 
   4  -3  -4    0.44    0.08 
  -4   3   4    0.39    0.07 
  -4   3   4    0.46    0.06 
  -4   3   4    0.59    0.06 
   3  -3  -4    0.24    0.06 
   3  -3  -4    0.24    0.05 
   3  -3  -4    0.25    0.04 
  -3   3   4    0.27    0.04 
  -3   3   4    0.18    0.04 
  -3   3   4    0.19    0.06 
   2  -3  -4    5.35    0.18 
   2  -3  -4    5.46    0.17 
  -2   3   4    5.51    0.16 
  -2   3   4    5.61    0.18 
  -2   3   4    5.57    0.14 
  -2   3   4    5.46    0.13 
   1  -3  -4    0.03    0.04 
   1  -3  -4    0.04    0.03 
  -1   3   4    0.01    0.03 
  -1   3   4    0.02    0.01 
  -1   3   4    0.01    0.04 
   0  -3  -4    4.32    0.14 
   0  -3  -4    4.66    0.12 
   0   3   4    4.41    0.13 
   0   3   4    4.52    0.12 
  -1  -3  -4    0.22    0.03 
  -1  -3  -4    0.32    0.03 
  -1  -3  -4    0.25    0.04 
  -1  -3  -4    0.22    0.03 
   1   3   4    0.26    0.03 
   1   3   4    0.16    0.04 
   1   3   4    0.24    0.02 
   1   3   4    0.16    0.03 
  -2  -3  -4    0.23    0.03 
  -2  -3  -4    0.25    0.03 
  -2  -3  -4    0.18    0.04 
  -2  -3  -4    0.20    0.03 
   2   3   4    0.23    0.03 
   2   3   4    0.23    0.04 
   2   3   4    0.23    0.03 
   2   3   4    0.18    0.04 
  -3  -3  -4   -0.04    0.03 
   3   3   4    0.01    0.03 
   3   3   4   -0.01    0.03 
   3   3   4    0.00    0.03 
   3   3   4    0.00    0.03 
   3   3   4   -0.05    0.03 
  -4  -3  -4   11.38    0.29 
   4   3   4   10.66    0.28 
   4   3   4   11.22    0.29 
   4   3   4   11.60    0.28 
   4   3   4   11.30    0.29 
   4   3   4   11.55    0.29 
  -5  -3  -4    7.74    0.22 
  -5  -3  -4    7.79    0.23 
   5   3   4    7.27    0.22 
   5   3   4    7.45    0.23 
   5   3   4    7.59    0.21 
   5   3   4    7.63    0.22 
  -6  -3  -4    0.00    0.04 
  -6  -3  -4   -0.04    0.04 
   6   3   4   -0.01    0.04 
   6   3   4    0.01    0.04 
   6   3   4   -0.02    0.03 
   6   3   4   -0.02    0.04 
  -7  -3  -4    6.22    0.22 
  -7  -3  -4    6.39    0.21 
   7   3   4    6.54    0.20 
   7   3   4    5.73    0.22 
   7   3   4    6.19    0.22 
   7   3   4    6.34    0.23 
  -8  -3  -4    8.58    0.29 
  -8  -3  -4    8.27    0.27 
   8   3   4    9.16    0.27 
   8   3   4    8.91    0.30 
   8   3   4    9.03    0.29 
  -9  -3  -4    1.18    0.13 
  -9  -3  -4    1.22    0.12 
   9   3   4    0.97    0.12 
   9   3   4    1.07    0.12 
   9   3   4    1.12    0.10 
 -10  -3  -4    0.44    0.10 
 -10  -3  -4    0.49    0.10 
  10   3   4    0.63    0.09 
  10   3   4    0.58    0.11 
  10   3   4    0.81    0.11 
 -11  -3  -4    0.14    0.09 
 -11  -3  -4    0.03    0.08 
 -11  -3  -4    0.08    0.09 
  11   3   4   -0.08    0.08 
  11   3   4    0.05    0.08 
 -12  -3  -4    0.08    0.09 
 -12  -3  -4   -0.14    0.08 
 -12  -3  -4   -0.03    0.09 
  12   3   4    0.08    0.09 
  12   3   4    0.11    0.10 
   9  -4  -4    0.09    0.10 
   9  -4  -4    0.08    0.10 
  -9   4   4   -0.12    0.09 
  -9   4   4    0.00    0.10 
   8  -4  -4    0.11    0.09 
   8  -4  -4    0.04    0.09 
  -8   4   4    0.16    0.10 
  -8   4   4    0.05    0.08 
   7  -4  -4   -0.03    0.07 
   7  -4  -4   -0.08    0.07 
  -7   4   4   -0.11    0.06 
  -7   4   4   -0.09    0.08 
   6  -4  -4    0.17    0.08 
   6  -4  -4    0.32    0.10 
  -6   4   4    0.25    0.07 
  -6   4   4    0.39    0.10 
  -6   4   4    0.38    0.08 
   5  -4  -4   -0.05    0.05 
   5  -4  -4    0.01    0.07 
  -5   4   4   -0.03    0.05 
  -5   4   4    0.06    0.04 
  -5   4   4   -0.03    0.06 
   4  -4  -4    2.50    0.14 
   4  -4  -4    2.40    0.15 
  -4   4   4    2.53    0.14 
  -4   4   4    2.47    0.10 
  -4   4   4    2.45    0.13 
   3  -4  -4    4.02    0.15 
   3  -4  -4    3.92    0.18 
  -3   4   4    4.18    0.13 
  -3   4   4    4.21    0.16 
  -3   4   4    4.37    0.18 
   2  -4  -4    0.03    0.05 
   2  -4  -4    0.00    0.03 
  -2   4   4   -0.03    0.05 
  -2   4   4    0.01    0.02 
  -2   4   4   -0.05    0.03 
  -2   4   4   -0.03    0.02 
   1  -4  -4    2.74    0.10 
   1  -4  -4    2.76    0.13 
  -1   4   4    2.65    0.07 
  -1   4   4    2.59    0.12 
  -1   4   4    2.70    0.07 
  -1   4   4    2.62    0.11 
   0  -4  -4    0.09    0.03 
   0  -4  -4    0.09    0.04 
   0  -4  -4    0.11    0.01 
   0   4   4    0.12    0.02 
   0   4   4    0.08    0.03 
   0   4   4    0.17    0.04 
   0   4   4    0.18    0.05 
  -1  -4  -4    0.28    0.03 
  -1  -4  -4    0.30    0.03 
  -1  -4  -4    0.30    0.05 
  -1  -4  -4    0.32    0.03 
   1   4   4    0.22    0.04 
   1   4   4    0.34    0.03 
   1   4   4    0.34    0.03 
   1   4   4    0.24    0.04 
  -2  -4  -4    0.85    0.06 
  -2  -4  -4    0.76    0.04 
  -2  -4  -4    0.77    0.04 
   2   4   4    0.65    0.07 
   2   4   4    0.82    0.07 
   2   4   4    0.78    0.05 
  -3  -4  -4    1.49    0.07 
   3   4   4    1.51    0.09 
   3   4   4    1.61    0.08 
   3   4   4    1.48    0.08 
   3   4   4    1.58    0.07 
  -4  -4  -4    0.10    0.04 
  -4  -4  -4    0.08    0.03 
   4   4   4    0.11    0.03 
   4   4   4    0.05    0.04 
   4   4   4    0.08    0.03 
   4   4   4    0.10    0.04 
   4   4   4    0.07    0.04 
  -5  -4  -4    0.40    0.06 
   5   4   4    0.41    0.05 
   5   4   4    0.60    0.07 
   5   4   4    0.53    0.07 
   5   4   4    0.52    0.07 
   5   4   4    0.43    0.05 
  -6  -4  -4    0.71    0.08 
  -6  -4  -4    0.98    0.08 
   6   4   4    0.94    0.10 
   6   4   4    0.87    0.08 
   6   4   4    0.89    0.08 
   6   4   4    1.01    0.07 
  -7  -4  -4    1.90    0.12 
  -7  -4  -4    1.67    0.12 
   7   4   4    1.92    0.13 
   7   4   4    1.76    0.12 
   7   4   4    1.77    0.12 
   7   4   4    1.84    0.10 
  -8  -4  -4    0.24    0.06 
  -8  -4  -4    0.14    0.07 
   8   4   4    0.25    0.07 
   8   4   4    0.16    0.06 
   8   4   4    0.25    0.05 
   8   4   4    0.30    0.08 
  -9  -4  -4    1.03    0.11 
  -9  -4  -4    1.01    0.12 
   9   4   4    1.00    0.11 
   9   4   4    0.86    0.12 
   9   4   4    0.79    0.10 
   9   4   4    0.86    0.09 
 -10  -4  -4    0.04    0.07 
 -10  -4  -4   -0.08    0.07 
  10   4   4    0.03    0.07 
  10   4   4   -0.02    0.07 
 -11  -4  -4    0.11    0.09 
 -11  -4  -4    0.08    0.08 
  11   4   4    0.05    0.09 
  11   4   4    0.19    0.10 
 -12  -4  -4    0.04    0.09 
 -12  -4  -4    0.04    0.09 
  12   4   4   -0.02    0.09 
  12   4   4   -0.07    0.08 
   9  -5  -4    0.01    0.10 
  -9   5   4    0.03    0.10 
   8  -5  -4    0.14    0.11 
   8  -5  -4    0.06    0.09 
  -8   5   4    0.02    0.09 
  -8   5   4    0.08    0.10 
   7  -5  -4    0.01    0.09 
   7  -5  -4   -0.07    0.08 
  -7   5   4   -0.05    0.08 
  -7   5   4    0.00    0.09 
   6  -5  -4    0.06    0.08 
   6  -5  -4    0.08    0.09 
  -6   5   4    0.24    0.08 
  -6   5   4    0.04    0.09 
   5  -5  -4    0.04    0.09 
   5  -5  -4   -0.01    0.06 
  -5   5   4    0.18    0.07 
  -5   5   4    0.02    0.08 
   4  -5  -4   -0.09    0.05 
   4  -5  -4   -0.06    0.08 
  -4   5   4    0.08    0.04 
  -4   5   4    0.14    0.07 
  -4   5   4    0.00    0.06 
   3  -5  -4    1.02    0.09 
   3  -5  -4    1.17    0.12 
  -3   5   4    1.34    0.10 
  -3   5   4    1.21    0.11 
  -3   5   4    1.06    0.07 
   2  -5  -4    3.19    0.13 
   2  -5  -4    3.23    0.17 
  -2   5   4    3.19    0.15 
  -2   5   4    3.20    0.10 
  -2   5   4    3.32    0.14 
  -2   5   4    3.33    0.14 
   1  -5  -4    0.35    0.07 
   1  -5  -4    0.53    0.05 
  -1   5   4    0.41    0.07 
  -1   5   4    0.50    0.04 
  -1   5   4    0.51    0.06 
  -1   5   4    0.54    0.04 
   0  -5  -4    0.02    0.02 
   0  -5  -4    0.03    0.02 
   0  -5  -4   -0.06    0.04 
   0   5   4    0.03    0.04 
   0   5   4    0.02    0.02 
   0   5   4    0.04    0.04 
   0   5   4    0.01    0.02 
  -1  -5  -4    3.85    0.10 
  -1  -5  -4    3.52    0.14 
  -1  -5  -4    3.69    0.10 
   1   5   4    3.63    0.10 
   1   5   4    3.80    0.11 
   1   5   4    3.91    0.14 
   1   5   4    3.62    0.15 
  -2  -5  -4   15.11    0.32 
  -2  -5  -4   14.89    0.36 
  -2  -5  -4   15.28    0.32 
   2   5   4   14.92    0.37 
   2   5   4   14.93    0.38 
   2   5   4   15.25    0.35 
  -3  -5  -4    0.44    0.04 
  -3  -5  -4    0.43    0.05 
  -3  -5  -4    0.39    0.04 
   3   5   4    0.55    0.07 
   3   5   4    0.47    0.05 
   3   5   4    0.39    0.06 
   3   5   4    0.41    0.04 
  -4  -5  -4    4.17    0.13 
   4   5   4    4.45    0.15 
   4   5   4    4.40    0.16 
   4   5   4    4.06    0.13 
   4   5   4    4.57    0.16 
  -5  -5  -4    2.25    0.09 
  -5  -5  -4    2.18    0.12 
   5   5   4    2.26    0.12 
   5   5   4    2.30    0.09 
   5   5   4    2.21    0.12 
   5   5   4    2.09    0.11 
   5   5   4    2.17    0.10 
  -6  -5  -4    0.16    0.06 
  -6  -5  -4    0.18    0.04 
   6   5   4    0.20    0.04 
   6   5   4    0.16    0.06 
   6   5   4    0.17    0.05 
   6   5   4    0.20    0.06 
   6   5   4    0.21    0.06 
  -7  -5  -4    0.02    0.05 
  -7  -5  -4    0.04    0.05 
   7   5   4    0.03    0.05 
   7   5   4   -0.01    0.04 
   7   5   4    0.06    0.03 
   7   5   4    0.05    0.05 
  -8  -5  -4    1.56    0.13 
  -8  -5  -4    1.22    0.13 
   8   5   4    1.38    0.13 
   8   5   4    1.23    0.09 
   8   5   4    1.48    0.13 
   8   5   4    1.33    0.12 
  -9  -5  -4    0.15    0.07 
  -9  -5  -4    0.34    0.08 
   9   5   4    0.37    0.09 
   9   5   4    0.45    0.10 
   9   5   4    0.31    0.08 
 -10  -5  -4    0.30    0.08 
 -10  -5  -4    0.17    0.09 
  10   5   4    0.14    0.07 
  10   5   4    0.29    0.09 
  10   5   4    0.16    0.10 
 -11  -5  -4    0.02    0.09 
 -11  -5  -4    0.05    0.08 
  11   5   4   -0.08    0.09 
  11   5   4    0.15    0.08 
 -12  -5  -4    1.14    0.14 
 -12  -5  -4    0.92    0.14 
  12   5   4    1.20    0.17 
  12   5   4    0.89    0.13 
  13   5   4   -0.06    0.10 
   8  -6  -4    0.12    0.11 
  -8   6   4   -0.09    0.09 
  -8   6   4   -0.02    0.13 
   7  -6  -4    0.05    0.12 
   7  -6  -4   -0.04    0.08 
  -7   6   4    0.07    0.10 
  -7   6   4   -0.04    0.09 
   6  -6  -4    0.15    0.12 
   6  -6  -4    0.16    0.08 
  -6   6   4    0.35    0.11 
  -6   6   4    0.20    0.10 
   5  -6  -4    0.23    0.08 
   5  -6  -4    0.06    0.09 
  -5   6   4    0.22    0.09 
  -5   6   4    0.19    0.09 
   4  -6  -4   -0.09    0.07 
   4  -6  -4    0.06    0.06 
  -4   6   4    0.04    0.07 
  -4   6   4   -0.13    0.07 
   3  -6  -4   -0.02    0.05 
   3  -6  -4    0.03    0.08 
  -3   6   4    0.07    0.07 
  -3   6   4    0.12    0.07 
   2  -6  -4    0.26    0.07 
   2  -6  -4    0.24    0.05 
  -2   6   4    0.25    0.07 
  -2   6   4    0.16    0.07 
  -2   6   4    0.16    0.04 
   1  -6  -4   -0.02    0.05 
   1  -6  -4    0.00    0.03 
  -1   6   4   -0.05    0.05 
  -1   6   4    0.07    0.03 
  -1   6   4   -0.05    0.04 
   0  -6  -4    0.25    0.03 
   0  -6  -4    0.28    0.07 
   0  -6  -4    0.25    0.03 
   0   6   4    0.35    0.07 
   0   6   4    0.29    0.06 
   0   6   4    0.23    0.03 
  -1  -6  -4    2.52    0.13 
  -1  -6  -4    2.41    0.07 
   1   6   4    2.26    0.13 
   1   6   4    2.23    0.07 
   1   6   4    2.59    0.12 
   1   6   4    2.24    0.08 
  -2  -6  -4    2.25    0.11 
   2   6   4    2.25    0.09 
   2   6   4    2.35    0.12 
   2   6   4    2.14    0.12 
  -3  -6  -4    2.37    0.06 
  -3  -6  -4    2.41    0.06 
  -3  -6  -4    2.54    0.10 
   3   6   4    2.40    0.10 
   3   6   4    2.29    0.12 
   3   6   4    2.32    0.12 
  -4  -6  -4   15.71    0.35 
  -4  -6  -4   15.15    0.37 
  -4  -6  -4   16.37    0.35 
   4   6   4   14.97    0.41 
   4   6   4   16.28    0.39 
   4   6   4   15.98    0.35 
   4   6   4   15.82    0.40 
  -5  -6  -4    7.89    0.21 
  -5  -6  -4    7.91    0.26 
   5   6   4    8.06    0.26 
   5   6   4    8.24    0.25 
   5   6   4    8.01    0.21 
   5   6   4    8.34    0.25 
  -6  -6  -4    2.62    0.10 
  -6  -6  -4    2.64    0.14 
   6   6   4    2.41    0.13 
   6   6   4    2.27    0.13 
   6   6   4    2.58    0.14 
   6   6   4    2.73    0.11 
  -7  -6  -4    4.15    0.13 
  -7  -6  -4    4.22    0.19 
   7   6   4    4.30    0.13 
   7   6   4    4.08    0.18 
   7   6   4    4.66    0.19 
   7   6   4    4.58    0.18 
   7   6   4    4.58    0.17 
  -8  -6  -4    0.08    0.06 
  -8  -6  -4    0.01    0.07 
   8   6   4    0.08    0.06 
   8   6   4    0.05    0.05 
   8   6   4    0.04    0.06 
  -9  -6  -4    0.12    0.07 
  -9  -6  -4    0.05    0.07 
   9   6   4    0.16    0.06 
   9   6   4    0.24    0.09 
   9   6   4    0.07    0.07 
 -10  -6  -4   -0.01    0.08 
 -10  -6  -4   -0.09    0.06 
  10   6   4    0.06    0.07 
  10   6   4    0.06    0.07 
  10   6   4    0.01    0.07 
 -11  -6  -4    0.29    0.10 
 -11  -6  -4    0.16    0.10 
  11   6   4    0.13    0.10 
  11   6   4    0.11    0.09 
  11   6   4    0.24    0.09 
 -12  -6  -4    0.13    0.09 
 -12  -6  -4    0.13    0.11 
  12   6   4    0.13    0.11 
  12   6   4    0.14    0.09 
  13   6   4    0.16    0.10 
  -7   7   4    0.08    0.12 
  -7   7   4    0.37    0.12 
   6  -7  -4    0.16    0.13 
  -6   7   4   -0.06    0.10 
  -6   7   4    0.15    0.10 
   5  -7  -4    0.00    0.11 
  -5   7   4   -0.01    0.08 
  -5   7   4   -0.07    0.09 
   4  -7  -4    0.15    0.09 
  -4   7   4    0.02    0.08 
  -4   7   4   -0.01    0.08 
   3  -7  -4    0.19    0.09 
   3  -7  -4   -0.01    0.05 
  -3   7   4   -0.04    0.08 
  -3   7   4    0.12    0.08 
   2  -7  -4    0.37    0.06 
   2  -7  -4    0.30    0.08 
  -2   7   4    0.49    0.09 
  -2   7   4    0.42    0.08 
   1  -7  -4    0.38    0.05 
   1  -7  -4    0.42    0.09 
  -1   7   4    0.38    0.08 
  -1   7   4    0.39    0.08 
   0  -7  -4    0.07    0.03 
   0  -7  -4    0.09    0.06 
   0   7   4    0.22    0.07 
   0   7   4    0.17    0.04 
   0   7   4    0.17    0.06 
  -1  -7  -4   -0.01    0.05 
   1   7   4    0.03    0.03 
   1   7   4    0.00    0.05 
   1   7   4    0.05    0.06 
  -2  -7  -4    0.31    0.06 
   2   7   4    0.25    0.07 
   2   7   4    0.20    0.04 
   2   7   4    0.25    0.06 
  -3  -7  -4    1.09    0.08 
   3   7   4    1.10    0.08 
   3   7   4    1.07    0.09 
   3   7   4    1.07    0.10 
  -4  -7  -4    0.10    0.02 
  -4  -7  -4    0.13    0.04 
   4   7   4    0.12    0.06 
   4   7   4    0.09    0.05 
   4   7   4    0.18    0.06 
  -5  -7  -4    1.56    0.11 
  -5  -7  -4    1.62    0.08 
   5   7   4    1.54    0.11 
   5   7   4    1.28    0.12 
   5   7   4    1.57    0.07 
   5   7   4    1.47    0.11 
  -6  -7  -4   11.17    0.34 
  -6  -7  -4   10.94    0.27 
   6   7   4   11.44    0.33 
   6   7   4   11.18    0.34 
   6   7   4   11.62    0.28 
   6   7   4   11.72    0.33 
  -7  -7  -4   -0.06    0.06 
   7   7   4    0.15    0.06 
   7   7   4    0.14    0.07 
   7   7   4    0.11    0.04 
   7   7   4    0.01    0.07 
  -8  -7  -4    0.91    0.11 
   8   7   4    1.34    0.10 
   8   7   4    1.09    0.12 
   8   7   4    1.27    0.13 
  -9  -7  -4    0.70    0.11 
  -9  -7  -4    0.87    0.11 
   9   7   4    0.59    0.10 
   9   7   4    0.76    0.11 
   9   7   4    0.68    0.09 
 -10  -7  -4    2.51    0.18 
 -10  -7  -4    2.49    0.18 
  10   7   4    2.51    0.19 
  10   7   4    2.76    0.18 
  10   7   4    2.49    0.16 
 -11  -7  -4    0.07    0.08 
 -11  -7  -4    0.12    0.09 
  11   7   4   -0.03    0.07 
  11   7   4   -0.07    0.08 
  11   7   4   -0.23    0.07 
 -12  -7  -4    0.21    0.09 
 -12  -7  -4    0.11    0.11 
  12   7   4    0.20    0.09 
  12   7   4    0.22    0.09 
  12   7   4    0.10    0.10 
  13   7   4    0.12    0.09 
  -6   8   4    0.13    0.11 
  -6   8   4   -0.09    0.11 
   5  -8  -4    0.28    0.12 
  -5   8   4    0.11    0.10 
  -5   8   4    0.11    0.11 
   4  -8  -4    0.26    0.10 
  -4   8   4    0.07    0.09 
  -4   8   4    0.06    0.10 
   3  -8  -4    0.46    0.11 
  -3   8   4    0.12    0.09 
  -3   8   4    0.11    0.08 
   2  -8  -4    1.52    0.16 
  -2   8   4    1.55    0.15 
  -2   8   4    1.23    0.14 
   1  -8  -4    0.05    0.08 
  -1   8   4    0.10    0.07 
  -1   8   4    0.07    0.07 
   0  -8  -4    0.65    0.10 
   0   8   4    0.64    0.09 
   0   8   4    0.72    0.10 
  -1  -8  -4    0.62    0.09 
   1   8   4    0.75    0.06 
   1   8   4    0.83    0.11 
   1   8   4    0.65    0.09 
  -2  -8  -4    0.15    0.06 
   2   8   4    0.31    0.07 
   2   8   4    0.17    0.07 
   2   8   4    0.26    0.05 
  -3  -8  -4   -0.01    0.05 
   3   8   4    0.04    0.06 
   3   8   4    0.07    0.06 
   3   8   4    0.05    0.04 
  -4  -8  -4    1.16    0.09 
   4   8   4    1.39    0.10 
   4   8   4    1.35    0.12 
   4   8   4    1.62    0.12 
   5   8   4    1.62    0.12 
   5   8   4    1.74    0.15 
   5   8   4    1.97    0.14 
  -6  -8  -4   -0.01    0.07 
   6   8   4    0.22    0.07 
   6   8   4    0.27    0.08 
   6   8   4    0.00    0.08 
  -7  -8  -4    0.01    0.07 
   7   8   4   -0.04    0.06 
   7   8   4    0.16    0.07 
   7   8   4    0.10    0.07 
  -8  -8  -4    2.43    0.17 
   8   8   4    3.04    0.18 
   8   8   4    3.19    0.18 
   8   8   4    2.95    0.18 
  -9  -8  -4    5.01    0.24 
   9   8   4    4.74    0.23 
   9   8   4    4.89    0.23 
   9   8   4    5.06    0.24 
 -10  -8  -4    0.05    0.08 
 -10  -8  -4    0.02    0.07 
  10   8   4   -0.01    0.07 
  10   8   4    0.03    0.07 
  10   8   4    0.12    0.09 
 -11  -8  -4    3.54    0.23 
 -11  -8  -4    3.88    0.22 
  11   8   4    3.39    0.22 
  11   8   4    3.78    0.22 
 -12  -8  -4    1.01    0.14 
 -12  -8  -4    1.08    0.16 
  12   8   4    0.98    0.16 
  12   8   4    0.60    0.12 
  -5   9   4    0.05    0.11 
  -5   9   4    0.18    0.11 
   4  -9  -4    0.13    0.10 
  -4   9   4    0.05    0.11 
  -4   9   4    0.09    0.11 
   3  -9  -4    0.17    0.10 
  -3   9   4    0.27    0.11 
  -3   9   4    0.17    0.10 
   2  -9  -4    0.12    0.09 
  -2   9   4   -0.05    0.08 
  -2   9   4    0.07    0.09 
   1  -9  -4    0.12    0.08 
  -1   9   4    0.05    0.09 
  -1   9   4    0.03    0.09 
   0  -9  -4    1.42    0.15 
   0   9   4    1.53    0.16 
   0   9   4    2.00    0.16 
  -1  -9  -4    2.16    0.16 
   1   9   4    2.16    0.17 
   1   9   4    2.46    0.17 
  -2  -9  -4    0.22    0.07 
   2   9   4    0.14    0.08 
   2   9   4    0.22    0.07 
  -3  -9  -4    0.25    0.07 
   3   9   4    0.31    0.08 
   3   9   4    0.33    0.06 
   3   9   4    0.31    0.08 
  -4  -9  -4    5.67    0.21 
   4   9   4    6.07    0.21 
   4   9   4    6.38    0.25 
   4   9   4    6.38    0.26 
   5   9   4    1.51    0.12 
   5   9   4    1.42    0.14 
   5   9   4    1.55    0.15 
  -6  -9  -4    0.89    0.11 
   6   9   4    0.93    0.12 
   6   9   4    0.98    0.11 
   6   9   4    1.00    0.13 
  -7  -9  -4   -0.02    0.07 
   7   9   4   -0.04    0.07 
   7   9   4    0.17    0.08 
   7   9   4    0.05    0.08 
  -8  -9  -4    0.87    0.12 
   8   9   4    0.63    0.10 
   8   9   4    0.75    0.11 
   8   9   4    0.93    0.13 
  -9  -9  -4   -0.06    0.07 
   9   9   4    0.04    0.07 
   9   9   4    0.06    0.07 
   9   9   4   -0.06    0.08 
 -10  -9  -4    3.51    0.23 
  10   9   4    3.55    0.22 
  10   9   4    3.49    0.22 
 -11  -9  -4    1.88    0.20 
 -11  -9  -4    1.80    0.18 
  11   9   4    1.95    0.19 
  11   9   4    1.75    0.17 
 -12  -9  -4    0.17    0.10 
 -12  -9  -4    0.22    0.12 
  12   9   4    0.16    0.10 
  12   9   4    0.16    0.11 
   3 -10  -4   -0.14    0.11 
  -3  10   4   -0.17    0.09 
  -3  10   4    0.07    0.11 
   2 -10  -4    0.01    0.09 
  -2  10   4    0.16    0.11 
  -2  10   4    0.06    0.10 
   1 -10  -4    0.14    0.09 
  -1  10   4    0.10    0.09 
  -1  10   4    0.13    0.10 
   0 -10  -4    0.21    0.08 
   0  10   4    0.19    0.10 
   0  10   4    0.01    0.09 
  -1 -10  -4    0.22    0.09 
   1  10   4    0.29    0.10 
   1  10   4    0.17    0.10 
  -2 -10  -4    0.41    0.09 
   2  10   4    0.34    0.10 
   2  10   4    0.99    0.13 
  -3 -10  -4    8.89    0.30 
   3  10   4    9.71    0.35 
   3  10   4   10.19    0.34 
   4  10   4    5.75    0.26 
   4  10   4    5.59    0.25 
   5  10   4    1.76    0.16 
   5  10   4    1.83    0.13 
   5  10   4    1.62    0.17 
  -6 -10  -4    3.53    0.20 
   6  10   4    3.56    0.20 
   6  10   4    3.85    0.21 
   6  10   4    3.33    0.18 
  -7 -10  -4   -0.03    0.08 
   7  10   4    0.06    0.09 
   7  10   4    0.08    0.07 
   7  10   4    0.04    0.08 
  -8 -10  -4    0.19    0.09 
   8  10   4    0.18    0.08 
   8  10   4    0.15    0.08 
   8  10   4    0.05    0.08 
  -9 -10  -4   -0.13    0.08 
   9  10   4    0.13    0.08 
   9  10   4    0.17    0.09 
   9  10   4    0.16    0.09 
 -10 -10  -4    0.21    0.11 
  10  10   4    0.29    0.10 
  10  10   4    0.20    0.10 
 -11 -10  -4    0.04    0.09 
 -11 -10  -4    0.11    0.12 
  11  10   4    0.12    0.10 
  11  10   4    0.14    0.10 
  12  10   4    1.03    0.18 
   2 -11  -4    0.05    0.10 
  -2  11   4   -0.14    0.11 
  -2  11   4   -0.15    0.10 
   1 -11  -4    0.06    0.11 
  -1  11   4   -0.08    0.11 
  -1  11   4   -0.05    0.11 
   0 -11  -4    0.03    0.09 
   0  11   4    0.13    0.10 
   0  11   4    0.02    0.10 
  -1 -11  -4    0.24    0.09 
   1  11   4    0.16    0.10 
   1  11   4    0.03    0.10 
  -2 -11  -4    0.22    0.09 
   2  11   4    0.55    0.12 
   2  11   4    0.51    0.12 
   3  11   4   -0.07    0.10 
   3  11   4    0.49    0.12 
   4  11   4    0.10    0.10 
   4  11   4    0.14    0.10 
   5  11   4    3.08    0.21 
   5  11   4    2.60    0.20 
  -6 -11  -4    0.04    0.08 
   6  11   4    0.02    0.09 
   6  11   4    0.03    0.08 
   6  11   4   -0.01    0.07 
  -7 -11  -4    0.48    0.11 
   7  11   4    0.51    0.12 
   7  11   4    0.48    0.10 
   7  11   4    0.37    0.10 
  -8 -11  -4    0.70    0.12 
   8  11   4    0.82    0.13 
   8  11   4    0.79    0.13 
   8  11   4    0.53    0.11 
  -9 -11  -4    1.15    0.16 
   9  11   4    1.05    0.14 
   9  11   4    1.35    0.16 
   9  11   4    1.11    0.15 
 -10 -11  -4    1.48    0.18 
  10  11   4    1.69    0.18 
  10  11   4    1.96    0.19 
  10  11   4    1.78    0.18 
  11  11   4    0.20    0.10 
   1 -12  -4   -0.14    0.11 
   0 -12  -4    0.15    0.11 
   0  12   4    0.17    0.11 
   0  12   4    0.23    0.13 
  -1 -12  -4    0.16    0.10 
   1  12   4    0.13    0.11 
   1  12   4   -0.08    0.10 
   2  12   4    0.16    0.11 
   2  12   4   -0.08    0.09 
   3  12   4    0.17    0.11 
   3  12   4    0.35    0.12 
   4  12   4    0.24    0.11 
   4  12   4    0.17    0.12 
   5  12   4   -0.24    0.09 
   5  12   4    0.06    0.09 
   6  12   4    0.60    0.13 
   6  12   4    0.61    0.13 
  -7 -12  -4    0.68    0.13 
   7  12   4    0.71    0.13 
   7  12   4    0.63    0.12 
  -8 -12  -4    0.47    0.13 
   8  12   4    0.39    0.13 
   8  12   4    0.61    0.13 
  -9 -12  -4    3.29    0.24 
   9  12   4    3.49    0.24 
   9  12   4    3.38    0.23 
   9  12   4    3.45    0.22 
  10  12   4   -0.04    0.09 
  11  12   4    0.84    0.15 
   3  13   4   -0.03    0.10 
   3  13   4   -0.08    0.15 
   4  13   4    0.19    0.12 
   4  13   4   -0.13    0.12 
   5  13   4    0.20    0.11 
   5  13   4    0.06    0.11 
   6  13   4    0.12    0.10 
   6  13   4    0.22    0.12 
  -7 -13  -4   -0.05    0.10 
   7  13   4    0.09    0.12 
   7  13   4   -0.02    0.11 
   6  13  -5    2.06    0.22 
   5  13  -5   -0.04    0.10 
  -9 -12   5    0.04    0.09 
   8  12  -5    0.22    0.12 
   8  12  -5    0.07    0.10 
  -8 -12   5    0.39    0.11 
   7  12  -5    1.71    0.18 
   7  12  -5    1.29    0.17 
   7  12  -5    1.27    0.17 
  -7 -12   5    1.29    0.15 
   6  12  -5    0.15    0.11 
   6  12  -5    0.06    0.10 
   5  12  -5    0.08    0.10 
   5  12  -5    0.13    0.11 
   4  12  -5    3.65    0.25 
   4  12  -5    3.23    0.23 
   3  12  -5    0.50    0.13 
   3  12  -5    0.24    0.12 
  10  11  -5    0.14    0.09 
 -10 -11   5   -0.01    0.09 
   9  11  -5    0.30    0.10 
   9  11  -5    0.50    0.12 
  -9 -11   5    0.31    0.11 
   8  11  -5    0.07    0.09 
   8  11  -5    0.32    0.12 
  -8 -11   5    0.06    0.09 
   7  11  -5    0.17    0.11 
   7  11  -5    0.27    0.11 
   7  11  -5    0.25    0.09 
  -7 -11   5    0.16    0.09 
   6  11  -5    0.07    0.09 
   6  11  -5    0.00    0.09 
   6  11  -5   -0.13    0.07 
  -6 -11   5    0.04    0.08 
   5  11  -5    2.50    0.20 
   5  11  -5    2.63    0.21 
   5  11  -5    2.21    0.17 
  -5 -11   5    2.11    0.17 
   4  11  -5    0.67    0.13 
   4  11  -5    0.88    0.14 
   3  11  -5    0.08    0.09 
   3  11  -5   -0.06    0.09 
   2  11  -5    2.33    0.22 
   2  11  -5    2.64    0.20 
   1  11  -5    1.86    0.19 
   1  11  -5    1.54    0.19 
   0  11  -5    0.19    0.13 
   0 -11   5    0.11    0.11 
   1 -11   5    1.51    0.19 
  11  10  -5    0.07    0.09 
 -11 -10   5   -0.10    0.08 
  10  10  -5    0.75    0.14 
  10  10  -5    0.95    0.14 
 -10 -10   5    0.98    0.14 
   9  10  -5    2.94    0.20 
   9  10  -5    2.62    0.22 
  -9 -10   5    2.77    0.20 
   8  10  -5   -0.02    0.08 
   8  10  -5    0.02    0.10 
  -8 -10   5    0.14    0.08 
   7  10  -5    2.15    0.18 
   7  10  -5    2.17    0.20 
  -7 -10   5    2.22    0.17 
   6  10  -5    0.47    0.10 
   6  10  -5    0.69    0.11 
   6  10  -5    0.69    0.13 
  -6 -10   5    0.84    0.11 
   5  10  -5    0.03    0.09 
   5  10  -5    0.23    0.08 
   5  10  -5    0.20    0.09 
  -5 -10   5    0.09    0.07 
   4  10  -5    0.03    0.09 
   4  10  -5   -0.05    0.08 
   4  10  -5   -0.10    0.06 
  -4 -10   5   -0.01    0.06 
   3  10  -5    0.05    0.07 
   3  10  -5    0.11    0.09 
   3  10  -5    0.13    0.09 
  -3 -10   5    0.13    0.07 
   2  10  -5    0.76    0.12 
   2  10  -5    1.01    0.14 
   1  10  -5    0.14    0.09 
   1  10  -5    0.07    0.09 
  -1 -10   5   -0.04    0.07 
   0  10  -5    2.84    0.20 
   0  10  -5    2.81    0.22 
   0 -10   5    2.58    0.20 
  -1  10  -5   -0.02    0.11 
  -1  10  -5    0.03    0.09 
   1 -10   5    0.04    0.10 
  -2  10  -5    0.15    0.14 
   2 -10   5    0.43    0.13 
  12   9  -5    0.63    0.12 
 -12  -9   5    0.40    0.11 
  11   9  -5    0.63    0.12 
  11   9  -5    0.99    0.16 
 -11  -9   5    1.05    0.16 
 -11  -9   5    0.95    0.13 
  10   9  -5    0.70    0.14 
  10   9  -5    0.57    0.12 
 -10  -9   5    0.62    0.12 
   9   9  -5    0.11    0.11 
   9   9  -5    0.11    0.08 
  -9  -9   5    0.08    0.08 
   8   9  -5    6.12    0.29 
   8   9  -5    6.01    0.26 
  -8  -9   5    6.02    0.26 
   7   9  -5    1.69    0.17 
   7   9  -5    1.34    0.13 
  -7  -9   5    1.52    0.15 
   6   9  -5    2.16    0.16 
   6   9  -5    2.43    0.15 
   6   9  -5    2.14    0.19 
  -6  -9   5    2.40    0.16 
   5   9  -5    0.73    0.11 
   5   9  -5    0.61    0.09 
   5   9  -5    0.69    0.11 
  -5  -9   5    0.69    0.10 
   4   9  -5    0.13    0.06 
   4   9  -5    0.24    0.08 
   4   9  -5    0.14    0.09 
  -4  -9   5    0.05    0.06 
   3   9  -5    0.16    0.08 
   3   9  -5    0.13    0.06 
   3   9  -5    0.17    0.08 
  -3  -9   5    0.16    0.06 
   2   9  -5    0.08    0.08 
   2   9  -5    0.12    0.06 
   2   9  -5    0.12    0.08 
  -2  -9   5    0.07    0.06 
   1   9  -5    0.08    0.06 
   1   9  -5    0.17    0.09 
   1   9  -5   -0.08    0.08 
  -1  -9   5    0.09    0.07 
   0   9  -5    0.00    0.08 
   0   9  -5    0.01    0.09 
   0  -9   5    0.21    0.09 
  -1   9  -5    1.07    0.14 
  -1   9  -5    1.14    0.15 
   1  -9   5    1.14    0.15 
  -2   9  -5    2.38    0.19 
  -2   9  -5    2.55    0.22 
   2  -9   5    2.67    0.22 
  -3   9  -5    0.03    0.11 
  -3   9  -5    0.39    0.13 
   3  -9   5    0.26    0.12 
   4  -9   5    0.16    0.14 
  12   8  -5   -0.02    0.08 
  12   8  -5   -0.07    0.09 
 -12  -8   5   -0.03    0.10 
 -12  -8   5   -0.13    0.08 
  11   8  -5    0.02    0.07 
  11   8  -5    0.03    0.10 
  11   8  -5   -0.05    0.07 
 -11  -8   5   -0.04    0.07 
 -11  -8   5   -0.10    0.07 
  10   8  -5    0.49    0.09 
  10   8  -5    0.53    0.12 
  10   8  -5    0.54    0.11 
 -10  -8   5    0.44    0.12 
   9   8  -5    2.37    0.17 
   9   8  -5    2.03    0.18 
   9   8  -5    2.07    0.15 
  -9  -8   5    2.51    0.18 
   8   8  -5    0.32    0.07 
   8   8  -5    0.42    0.10 
   8   8  -5    0.33    0.08 
  -8  -8   5    0.27    0.09 
   7   8  -5    1.76    0.14 
   7   8  -5    1.67    0.11 
   7   8  -5    1.64    0.17 
  -7  -8   5    1.96    0.14 
   6   8  -5    6.71    0.22 
   6   8  -5    6.98    0.28 
   6   8  -5    7.27    0.26 
  -6  -8   5    6.79    0.25 
   5   8  -5    7.25    0.23 
   5   8  -5    7.08    0.27 
   5   8  -5    7.12    0.25 
   5   8  -5    7.89    0.27 
  -5  -8   5    7.87    0.26 
   4   8  -5    1.03    0.11 
   4   8  -5    1.18    0.12 
   4   8  -5    1.32    0.14 
  -4  -8   5    1.02    0.10 
   3   8  -5    4.56    0.20 
   3   8  -5    4.94    0.22 
   3   8  -5    4.58    0.18 
  -3  -8   5    4.38    0.17 
  -3  -8   5    4.83    0.19 
   2   8  -5    0.89    0.09 
   2   8  -5    0.73    0.10 
   2   8  -5    0.84    0.11 
  -2  -8   5    0.98    0.10 
   1   8  -5    0.24    0.08 
   1   8  -5    0.22    0.06 
   1   8  -5    0.28    0.09 
  -1  -8   5    0.22    0.07 
   0   8  -5    0.19    0.09 
   0   8  -5   -0.01    0.07 
   0   8  -5   -0.03    0.05 
   0  -8   5    0.02    0.07 
  -1   8  -5    0.17    0.07 
  -1   8  -5    0.15    0.08 
  -1   8  -5    0.07    0.08 
   1  -8   5    0.09    0.08 
  -2   8  -5    0.00    0.09 
  -2   8  -5    0.09    0.08 
   2  -8   5    0.04    0.10 
  -3   8  -5    0.16    0.09 
  -3   8  -5    0.17    0.11 
   3  -8   5    0.20    0.11 
  -4   8  -5    0.47    0.12 
  -4   8  -5    0.15    0.12 
   4  -8   5    0.27    0.13 
  -5   8  -5    0.65    0.20 
   5  -8   5    0.48    0.15 
  13   7  -5    0.47    0.12 
  13   7  -5    0.43    0.12 
 -13  -7   5    0.25    0.10 
  12   7  -5    0.05    0.09 
  12   7  -5    0.02    0.10 
  12   7  -5    0.10    0.08 
 -12  -7   5   -0.04    0.09 
 -12  -7   5    0.04    0.08 
  11   7  -5    0.05    0.08 
  11   7  -5    0.13    0.11 
  11   7  -5    0.08    0.08 
 -11  -7   5   -0.02    0.09 
 -11  -7   5    0.16    0.08 
  10   7  -5    1.08    0.13 
  10   7  -5    1.02    0.15 
  10   7  -5    0.85    0.11 
 -10  -7   5    0.84    0.12 
 -10  -7   5    0.94    0.12 
   9   7  -5    0.17    0.08 
   9   7  -5    0.12    0.09 
   9   7  -5    0.14    0.07 
  -9  -7   5    0.24    0.09 
   8   7  -5    0.23    0.09 
   8   7  -5    0.34    0.07 
   8   7  -5    0.20    0.07 
  -8  -7   5    0.19    0.08 
   7   7  -5    0.28    0.08 
   7   7  -5    0.37    0.07 
   7   7  -5    0.27    0.08 
  -7  -7   5    0.31    0.07 
   6   7  -5    0.70    0.09 
   6   7  -5    0.86    0.09 
   6   7  -5    0.68    0.10 
  -6  -7   5    0.82    0.09 
   5   7  -5    0.53    0.08 
   5   7  -5    0.69    0.11 
   5   7  -5    0.55    0.06 
   5   7  -5    0.55    0.08 
  -5  -7   5    0.49    0.08 
   4   7  -5   21.99    0.51 
   4   7  -5   22.86    0.57 
   4   7  -5   22.08    0.55 
   4   7  -5   21.77    0.53 
  -4  -7   5   21.70    0.53 
  -4  -7   5   21.65    0.50 
   3   7  -5   13.17    0.32 
   3   7  -5   12.16    0.36 
   3   7  -5   12.33    0.33 
   3   7  -5   12.40    0.36 
  -3  -7   5   13.09    0.34 
  -3  -7   5   12.50    0.33 
   2   7  -5    2.17    0.13 
   2   7  -5    2.12    0.10 
   2   7  -5    2.03    0.11 
   2   7  -5    2.06    0.14 
  -2  -7   5    2.12    0.12 
   1   7  -5    6.13    0.19 
   1   7  -5    6.11    0.23 
   1   7  -5    6.11    0.23 
   1   7  -5    6.47    0.20 
  -1  -7   5    6.20    0.22 
   0   7  -5    3.17    0.18 
   0   7  -5    3.52    0.15 
   0   7  -5    3.40    0.18 
   0   7  -5    3.27    0.14 
   0  -7   5    3.22    0.17 
  -1   7  -5    0.00    0.07 
  -1   7  -5   -0.12    0.06 
  -1   7  -5   -0.01    0.05 
  -1   7  -5    0.00    0.04 
   1  -7   5   -0.03    0.07 
   1  -7   5   -0.01    0.05 
  -2   7  -5    0.01    0.08 
  -2   7  -5   -0.08    0.05 
  -2   7  -5   -0.02    0.07 
  -2   7  -5    0.01    0.05 
   2  -7   5   -0.07    0.05 
   2  -7   5    0.00    0.08 
  -3   7  -5    0.18    0.07 
  -3   7  -5    0.17    0.10 
  -3   7  -5    0.08    0.08 
   3  -7   5    0.16    0.09 
   3  -7   5    0.18    0.07 
  -4   7  -5   -0.09    0.09 
  -4   7  -5   -0.01    0.09 
   4  -7   5    0.17    0.11 
   4  -7   5    0.07    0.08 
  -5   7  -5    0.46    0.14 
  -5   7  -5    0.37    0.13 
   5  -7   5    0.48    0.13 
  -6   7  -5   -0.07    0.10 
  -6   7  -5    0.08    0.13 
   6  -7   5    0.26    0.14 
 -13  -6   5   -0.02    0.08 
  12   6  -5    0.42    0.13 
  12   6  -5    0.44    0.11 
  12   6  -5    0.49    0.11 
 -12  -6   5    0.45    0.10 
 -12  -6   5    0.40    0.12 
  11   6  -5    2.34    0.19 
  11   6  -5    2.05    0.17 
  11   6  -5    2.37    0.21 
 -11  -6   5    2.16    0.16 
 -11  -6   5    1.79    0.19 
  10   6  -5    0.06    0.07 
  10   6  -5   -0.03    0.07 
  10   6  -5    0.04    0.09 
 -10  -6   5    0.02    0.08 
 -10  -6   5    0.07    0.07 
   9   6  -5    1.36    0.13 
   9   6  -5    1.32    0.15 
   9   6  -5    1.14    0.12 
  -9  -6   5    1.31    0.13 
  -9  -6   5    1.06    0.11 
   8   6  -5    0.20    0.09 
   8   6  -5    0.23    0.07 
   8   6  -5    0.20    0.07 
  -8  -6   5    0.24    0.07 
   7   6  -5    1.51    0.12 
   7   6  -5    1.52    0.12 
   7   6  -5    1.41    0.13 
  -7  -6   5    1.76    0.12 
   6   6  -5    1.30    0.13 
   6   6  -5    1.19    0.10 
   6   6  -5    1.24    0.11 
  -6  -6   5    1.39    0.11 
   5   6  -5    0.61    0.10 
   5   6  -5    0.59    0.08 
   5   6  -5    0.55    0.07 
   5   6  -5    0.51    0.04 
  -5  -6   5    0.49    0.04 
  -5  -6   5    0.61    0.08 
   4   6  -5    5.48    0.18 
   4   6  -5    5.63    0.19 
   4   6  -5    5.16    0.17 
   4   6  -5    4.96    0.20 
  -4  -6   5    5.10    0.18 
  -4  -6   5    5.27    0.15 
   3   6  -5   -0.01    0.03 
   3   6  -5    0.04    0.05 
   3   6  -5    0.01    0.05 
   3   6  -5    0.03    0.04 
  -3  -6   5    0.05    0.03 
  -3  -6   5    0.01    0.04 
   2   6  -5   11.04    0.31 
   2   6  -5   11.05    0.29 
   2   6  -5   11.29    0.28 
   2   6  -5   11.35    0.33 
  -2  -6   5   11.34    0.30 
   1   6  -5   10.91    0.29 
   1   6  -5   11.60    0.33 
   1   6  -5   11.27    0.32 
   1   6  -5   11.32    0.28 
  -1  -6   5   10.43    0.30 
   0   6  -5   -0.01    0.04 
   0   6  -5   -0.01    0.04 
   0   6  -5   -0.02    0.05 
   0   6  -5    0.01    0.05 
   0  -6   5   -0.02    0.04 
   0  -6   5    0.01    0.05 
  -1   6  -5    4.96    0.17 
  -1   6  -5    5.29    0.21 
  -1   6  -5    5.14    0.18 
  -1   6  -5    4.96    0.20 
   1  -6   5    5.14    0.21 
   1  -6   5    5.10    0.18 
  -2   6  -5    5.41    0.19 
  -2   6  -5    5.15    0.19 
  -2   6  -5    5.55    0.22 
  -2   6  -5    5.83    0.23 
   2  -6   5    5.40    0.23 
   2  -6   5    5.31    0.20 
  -3   6  -5    1.62    0.14 
  -3   6  -5    1.92    0.13 
  -3   6  -5    2.33    0.16 
   3  -6   5    2.02    0.17 
   3  -6   5    2.18    0.15 
  -4   6  -5    0.06    0.08 
  -4   6  -5    0.07    0.06 
  -4   6  -5   -0.04    0.09 
   4  -6   5    0.01    0.07 
   4  -6   5    0.10    0.10 
  -5   6  -5    0.24    0.10 
  -5   6  -5    0.24    0.10 
   5  -6   5    0.23    0.09 
   5  -6   5    0.02    0.10 
  -6   6  -5    0.51    0.12 
  -6   6  -5    0.19    0.11 
   6  -6   5    0.33    0.14 
   6  -6   5    0.03    0.11 
  -7   6  -5   -0.19    0.11 
  -7   6  -5    0.14    0.11 
   7  -6   5    0.00    0.11 
   7  -6   5    0.11    0.11 
   8  -6   5   -0.07    0.12 
 -13  -5   5    0.09    0.09 
  12   5  -5    0.03    0.11 
  12   5  -5    0.24    0.11 
 -12  -5   5    0.12    0.09 
 -12  -5   5    0.41    0.10 
  11   5  -5   -0.07    0.08 
  11   5  -5   -0.01    0.07 
  11   5  -5    0.08    0.09 
 -11  -5   5    0.05    0.09 
 -11  -5   5   -0.02    0.06 
  10   5  -5    1.08    0.12 
  10   5  -5    1.08    0.13 
  10   5  -5    1.16    0.15 
 -10  -5   5    0.85    0.10 
 -10  -5   5    1.06    0.13 
   9   5  -5    0.61    0.11 
   9   5  -5    0.47    0.10 
   9   5  -5    0.64    0.09 
  -9  -5   5    0.64    0.09 
  -9  -5   5    0.41    0.09 
   8   5  -5    1.58    0.14 
   8   5  -5    1.63    0.12 
   8   5  -5    1.68    0.15 
  -8  -5   5    1.84    0.12 
  -8  -5   5    1.79    0.14 
   7   5  -5    0.37    0.09 
   7   5  -5    0.24    0.07 
   7   5  -5    0.47    0.07 
  -7  -5   5    0.48    0.08 
   6   5  -5    0.17    0.07 
   6   5  -5    0.19    0.06 
   6   5  -5    0.26    0.02 
   6   5  -5    0.21    0.06 
  -6  -5   5    0.23    0.06 
   5   5  -5    2.84    0.08 
   5   5  -5    2.91    0.16 
   5   5  -5    2.96    0.13 
   5   5  -5    3.11    0.13 
   5   5  -5    3.07    0.09 
  -5  -5   5    2.97    0.14 
   4   5  -5    0.24    0.07 
   4   5  -5    0.21    0.03 
   4   5  -5    0.15    0.05 
   4   5  -5    0.28    0.03 
   4   5  -5    0.16    0.05 
  -4  -5   5    0.17    0.03 
  -4  -5   5    0.19    0.05 
   3   5  -5    0.48    0.07 
   3   5  -5    0.38    0.05 
   3   5  -5    0.59    0.06 
   3   5  -5    0.47    0.06 
  -3  -5   5    0.52    0.06 
  -3  -5   5    0.46    0.05 
   2   5  -5    0.68    0.06 
   2   5  -5    0.64    0.06 
   2   5  -5    0.58    0.07 
   2   5  -5    0.70    0.08 
  -2  -5   5    0.58    0.06 
  -2  -5   5    0.61    0.06 
   1   5  -5    0.54    0.07 
   1   5  -5    0.44    0.05 
   1   5  -5    0.50    0.05 
   1   5  -5    0.47    0.07 
  -1  -5   5    0.39    0.06 
   0   5  -5    1.06    0.09 
   0   5  -5    0.98    0.07 
   0   5  -5    0.94    0.08 
   0   5  -5    0.91    0.09 
   0  -5   5    0.96    0.09 
   0  -5   5    1.15    0.08 
  -1   5  -5    0.29    0.05 
  -1   5  -5    0.24    0.04 
  -1   5  -5    0.23    0.06 
  -1   5  -5    0.25    0.06 
   1  -5   5    0.20    0.05 
   1  -5   5    0.32    0.07 
  -2   5  -5    0.10    0.05 
  -2   5  -5    0.03    0.04 
  -2   5  -5   -0.06    0.05 
  -2   5  -5   -0.05    0.05 
   2  -5   5    0.01    0.06 
   2  -5   5    0.00    0.04 
  -3   5  -5    0.21    0.07 
  -3   5  -5    0.18    0.08 
  -3   5  -5    0.23    0.05 
   3  -5   5    0.24    0.07 
   3  -5   5    0.24    0.08 
  -4   5  -5    0.75    0.11 
  -4   5  -5    0.78    0.11 
  -4   5  -5    0.56    0.08 
   4  -5   5    0.67    0.10 
   4  -5   5    0.53    0.12 
  -5   5  -5    2.03    0.16 
  -5   5  -5    1.93    0.14 
  -5   5  -5    1.90    0.17 
   5  -5   5    1.84    0.18 
   5  -5   5    1.91    0.17 
  -6   5  -5    0.96    0.14 
  -6   5  -5    1.08    0.14 
   6  -5   5    1.03    0.16 
   6  -5   5    0.87    0.13 
  -7   5  -5    0.05    0.11 
  -7   5  -5    0.13    0.11 
   7  -5   5    0.07    0.10 
   7  -5   5    0.13    0.12 
  -8   5  -5   -0.06    0.15 
  -8   5  -5    0.07    0.11 
   8  -5   5    0.15    0.12 
   8  -5   5    0.19    0.12 
 -13  -4   5    0.00    0.08 
  12   4  -5    0.01    0.10 
  12   4  -5    0.05    0.10 
 -12  -4   5    0.09    0.08 
 -12  -4   5   -0.19    0.08 
  11   4  -5    0.17    0.10 
  11   4  -5    0.09    0.10 
 -11  -4   5    0.10    0.10 
 -11  -4   5    0.10    0.08 
  10   4  -5    0.18    0.09 
  10   4  -5    0.36    0.10 
  10   4  -5    0.13    0.07 
 -10  -4   5    0.26    0.10 
 -10  -4   5    0.15    0.07 
   9   4  -5   -0.04    0.06 
   9   4  -5   -0.05    0.07 
   9   4  -5   -0.01    0.07 
  -9  -4   5   -0.04    0.05 
  -9  -4   5    0.12    0.08 
   8   4  -5    1.50    0.14 
   8   4  -5    1.74    0.12 
   8   4  -5    1.72    0.15 
  -8  -4   5    1.92    0.12 
  -8  -4   5    1.91    0.14 
   7   4  -5   13.81    0.37 
   7   4  -5   13.57    0.40 
   7   4  -5   13.71    0.39 
   7   4  -5   14.03    0.33 
  -7  -4   5   14.39    0.37 
  -7  -4   5   14.47    0.39 
   6   4  -5    2.89    0.13 
   6   4  -5    2.81    0.10 
   6   4  -5    2.88    0.09 
   6   4  -5    2.80    0.16 
   6   4  -5    2.91    0.14 
  -6  -4   5    2.59    0.13 
   5   4  -5    3.44    0.10 
   5   4  -5    3.68    0.14 
   5   4  -5    3.51    0.15
[truncated: 4,086,326 more chars]
